# Supplementary material for: Alteration of gene expression by alcohol exposure at early neurulation
Source: BMC Genomics. 2011 Feb 21;12:124. doi: 10.1186/1471-2164-12-124 (PMC3056799; doi:10.1186/1471-2164-12-124)
Supplement: Additional file 1 — Keyword and GO categories. List of keywords used and the GO categories identified by these key words for Early Development. [file 1471-2164-12-124-S1.XLS]

## Sheet: GO terms&definition-z
Adhesion (Adhesive molecules, ECM)
GO:0001772	immunological synapse	An area of close contact between a lymphocyte (T-, B-, or natural killer cell) and a target cell formed through the clustering of particular signaling and adhesion molecules and their associated lipid rafts on both the lymphocyte and the target cell and facilitating activation of the lymphocyte, transfer of membrane from the target cell to the lymphocyte, and in some situations killing of the tar…
GO:0005925	focal adhesion	Small region on the surface of a cell that anchors the cell to the extracellular matrix and that are points of termination of actin filaments.
GO:0006910	phagocytosis, recognition	The initial step in phagocytosis involving adhesion to bacteria, immune complexes, and other particulate matter based on recognition of factors such bacterial cell wall components or opsonins like complement or antibody, and leading to intracellular signaling in the phagocyte.
GO:0007156	homophilic cell adhesion	The attachment of an adhesion molecule in one cell to an identical molecule in an adjacent cell.
GO:0007160	cell-matrix adhesion	The binding of a cell to the extracellular matrix via adhesion molecules.
GO:0007162	negative regulation of cell adhesion	Any process that stops, prevents or reduces the rate of cell adhesion.
GO:0008305	integrin complex	Any member of a family of heterodimeric transmembrane receptors for cell-adhesion molecules. The alpha and beta subunits are noncovalently bonded.
GO:0016337	cell-cell adhesion	The attachment of one cell to another cell via adhesion molecules.
GO:0016339	calcium-dependent cell-cell adhesion	The attachment of one cell to another cell via adhesion molecules that require the presence of calcium for the interaction.
GO:0030155	regulation of cell adhesion	Any process that modulates the frequency, rate or extent of attachment of a cell to another cell or to the extracellular matrix.
GO:0016011	dystroglycan complex	Includes alpha- and beta-dystroglycan; alternative products of the same gene; the laminin-binding component of the dystrophin-associated glycoprotein complex, providing a link between the subsarcolemmal cytoskeleton (in muscle cells) and the extracellular matrix. alpha-dystroglycan is an extracellular protein binding to alpha-laminin and to beta-dystroglycan; beta-dystroglycan is a transmembrane …
Apoptosis (cell death, programmed cell death)
GO:0001794	type IIa hypersensitivity	An inflammatory response resulting in cell death mediated by activation of the classical complement pathway or induction of effector cell phagocytosis or cytolysis mechanisms via complement or Fc receptors following the binding of antibodies to cell surface antigens on a target cell.
GO:0001836	release of cytochrome c from mitochondria	The process by which cytochrome c is enabled to move from the mitochondrial intermembrane space into the cytosol, which is an early step in apoptosis and leads to caspase activation.
GO:0006309	DNA fragmentation during apoptosis	The cleavage of DNA during apoptosis, which usually occurs in two stages: cleavage into fragments of about 50 kbp followed by cleavage between nucleosomes to yield 200 bp fragments.
GO:0006916	anti-apoptosis	A process which directly inhibits any of the steps required for cell death by apoptosis.
GO:0006917	induction of apoptosis	A process that directly activates any of the steps required for cell death by apoptosis.
GO:0006919	caspase activation	Upregulation of the activity of a caspase, any of a group of cysteine proteases involved in apoptosis.
GO:0006921	disassembly of cell structures during apoptosis	The breakdown of structures such as organelles, proteins, or other macromolecular structures during apoptosis.
GO:0008624	induction of apoptosis by extracellular signals	Any process induced by extracellular signals that directly activates any of the steps required for cell death by apoptosis.
GO:0008629	induction of apoptosis by intracellular signals	Any process induced by intracellular signals that directly activates any of the steps required for cell death by apoptosis.
GO:0008630	DNA damage response, signal transduction resulting in induction of apoptosis	A cascade of processes initiated by the perception of DNA damage and resulting in the induction of apoptosis (programmed cell death).
GO:0008632	apoptotic program	The genetically programmed processes that occur during apoptosis.
GO:0008637	apoptotic mitochondrial changes	The morphological and physiological alterations undergone by mitochondria during apoptosis.
GO:0012502	induction of programmed cell death	A process which directly activates any of the steps required for programmed cell death.
GO:0030261	chromosome condensation	The progressive compaction of dispersed interphase chromatin into threadlike chromosomes prior to mitotic or meiotic nuclear division, or during apoptosis, in eukaryotic cells.
GO:0030262	apoptotic nuclear changes	The morphological and physiological alterations undergone by the nucleus during apoptosis.
GO:0042981	regulation of apoptosis	Any process that modulates the occurrence or rate of cell death by apoptosis.
GO:0043065	positive regulation of apoptosis	Any process that activates or increases the rate of cell death by apoptosis.
GO:0043066	negative regulation of apoptosis	Any process that stops, prevents or reduces the rate of cell death by apoptosis.
GO:0043067	regulation of programmed cell death	Any process that modulates the frequency, rate or extent of programmed cell death, cell death resulting from activation of endogenous cellular processes.
GO:0043068	positive regulation of programmed cell death	Any process that activates or increases the rate of programmed cell death, cell death resulting from activation of endogenous cellular processes.
GO:0043069	negative regulation of programmed cell death	Any process that stops, prevents or reduces the rate of programmed cell death, cell death resulting from activation of endogenous cellular processes.
GO:0008632	apoptotic program	The genetically programmed processes that occur during apoptosis.
GO:0008637	apoptotic mitochondrial changes	The morphological and physiological alterations undergone by mitochondria during apoptosis.
GO:0016505	apoptotic protease activator activity	NA
GO:0030261	chromosome condensation	The progressive compaction of dispersed interphase chromatin into threadlike chromosomes prior to mitotic or meiotic nuclear division, or during apoptosis, in eukaryotic cells.
GO:0030262	apoptotic nuclear changes	The morphological and physiological alterations undergone by the nucleus during apoptosis.
Oxidation (Oxidation stress, Oxidative stress)
GO:0005747	respiratory chain complex I (sensu Eukaryota)	A part of the respiratory chain, containing about 25 different polypeptide subunits, including NADH dehydrogenase (ubiquinone), flavin mononucleotide and several different iron-sulfur clusters containing non-heme iron; the iron undergoes oxidation-reduction between Fe(II) and Fe(III). Catalyzes proton translocation linked to the oxidation of NADH by ubiquinone. As in, but not restricted to, the e…
GO:0005751	respiratory chain complex IV (sensu Eukaryota)	A part of the respiratory chain, containing the 13 polypeptide subunits of cytochrome c oxidase, including cytochrome a and cytochrome a3. Catalyzes the oxidation of reduced cytochrome c by dioxygen (O2). Found in eukaryotes.
GO:0005759	mitochondrial matrix	The gel-like material, with considerable fine structure, that lies in the matrix space, or lumen, of a mitochondrion. It contains the enzymes concerned with fatty-acid oxidation and enzymes of the tricarboxylic acid cycle.
GO:0006084	acetyl-CoA metabolism	The chemical reactions involving acetyl-CoA, a derivative of coenzyme A in which the sulfhydryl group is acetylated; it is a metabolite derived from several pathways (e.g. glycolysis, fatty acid oxidation, amino-acid catabolism) and is further metabolized by the tricarboxylic acid cycle. It is a key intermediate in lipid and terpenoid biosynthesis.
GO:0006119	oxidative phosphorylation	The phosphorylation of ADP to ATP that accompanies the oxidation of a metabolite through the operation of the respiratory chain. Oxidation of compounds establishes a proton gradient across the membrane, providing the energy for ATP synthesis.
GO:0006635	fatty acid beta-oxidation	The metabolic oxidation of a long-chain fatty acid by successive cycles of reactions during each of which the fatty acid is shortened by a two-carbon fragment removed as acetyl coenzyme A.
GO:0006979	response to oxidative stress	A change in state or activity of an organism or cell (in terms of movement, secretion, enzyme production, gene expression, etc.) as a result of oxidative stress, a state often resulting from exposure to high levels of reactive oxygen species, e.g. superoxide anions, hydrogen peroxide (H2O2), and hydroxyl radicals.
GO:0015980	energy derivation by oxidation of organic compounds	NA
GO:0016614	oxidoreductase activity, acting on CH-OH group of donors	Catalysis of an oxidation-reduction (redox) reaction in which a CH-OH group act as a hydrogen or electron donor and reduces a hydrogen or electron acceptor.
GO:0016616	oxidoreductase activity, acting on the CH-OH group of donors, NAD or NADP as acceptor	Catalysis of an oxidation-reduction (redox) reaction in which a CH-OH group acts as a hydrogen or electron donor and reduces NAD+ or NADP.
GO:0016620	oxidoreductase activity, acting on the aldehyde or oxo group of donors, NAD or NADP as acceptor	Catalysis of an oxidation-reduction (redox) reaction in which an aldehyde or ketone (oxo) group acts as a hydrogen or electron donor and reduces NAD or NADP.
GO:0016627	oxidoreductase activity, acting on the CH-CH group of donors	Catalysis of an oxidation-reduction (redox) reaction in which a CH-CH group acts as a hydrogen or electron donor and reduces a hydrogen or electron acceptor.
GO:0016628	oxidoreductase activity, acting on the CH-CH group of donors, NAD or NADP as acceptor	Catalysis of an oxidation-reduction (redox) reaction in which a CH-CH group acts as a hydrogen or electron donor and reduces NAD or NADP.
GO:0016634	oxidoreductase activity, acting on the CH-CH group of donors, oxygen as acceptor	Catalysis of an oxidation-reduction (redox) reaction in which a CH-CH group acts as a hydrogen or electron donor and reduces oxygen.
GO:0016638	oxidoreductase activity, acting on the CH-NH2 group of donors	Catalysis of an oxidation-reduction (redox) reaction in which a CH-NH2 group acts as a hydrogen or electron donor and reduces a hydrogen or electron acceptor.
GO:0016641	oxidoreductase activity, acting on the CH-NH2 group of donors, oxygen as acceptor	Catalysis of an oxidation-reduction (redox) reaction in which a CH-NH2 group acts as a hydrogen or electron donor and reduces an oxygen molecule.
GO:0016645	oxidoreductase activity, acting on the CH-NH group of donors	Catalysis of an oxidation-reduction (redox) reaction in which a CH-NH group acts as a hydrogen or electron donor and reduces a hydrogen or electron acceptor.
GO:0016646	oxidoreductase activity, acting on the CH-NH group of donors, NAD or NADP as acceptor	Catalysis of an oxidation-reduction (redox) reaction in which a CH-NH group acts as a hydrogen or electron donor and reduces NAD or NADP.
GO:0016651	oxidoreductase activity, acting on NADH or NADPH	Catalysis of an oxidation-reduction (redox) reaction in which NADH or NADPH acts as a hydrogen or electron donor and reduces a hydrogen or electron acceptor.
GO:0016655	oxidoreductase activity, acting on NADH or NADPH, quinone or similar compound as acceptor	Catalysis of an oxidation-reduction (redox) reaction in which NADH or NADPH acts as a hydrogen or electron donor and reduces a quinone or a similar acceptor molecule.
GO:0016667	oxidoreductase activity, acting on sulfur group of donors	Catalysis of an oxidation-reduction (redox) reaction in which a sulfur-containing group acts as a hydrogen or electron donor and reduces a hydrogen or electron acceptor.
GO:0016668	oxidoreductase activity, acting on sulfur group of donors, NAD or NADP as acceptor	Catalysis of an oxidation-reduction (redox) reaction in which a sulfur-containing group acts as a hydrogen or electron donor and reduces NAD or NADP.
GO:0016671	oxidoreductase activity, acting on sulfur group of donors, disulfide as acceptor	Catalysis of an oxidation-reduction (redox) reaction in which a sulfur-containing group acts as a hydrogen or electron donor and reduces disulfide.
GO:0016675	oxidoreductase activity, acting on heme group of donors	Catalysis of an oxidation-reduction (redox) reaction in which a heme group acts as a hydrogen or electron donor and reduces a hydrogen or electron acceptor.
GO:0016676	oxidoreductase activity, acting on heme group of donors, oxygen as acceptor	Catalysis of an oxidation-reduction (redox) reaction in which a heme group acts as a hydrogen or electron donor and reduces oxygen.
GO:0016679	oxidoreductase activity, acting on diphenols and related substances as donors	Catalysis of an oxidation-reduction (redox) reaction in which a diphenol or related substance acts as a hydrogen or electron donor and reduces a hydrogen or electron acceptor.
GO:0016681	oxidoreductase activity, acting on diphenols and related substances as donors, cytochrome as acceptor	Catalysis of an oxidation-reduction (redox) reaction in which a diphenol, or related compound, acts as a hydrogen or electron donor and reduces a cytochrome.
GO:0016684	oxidoreductase activity, acting on peroxide as acceptor	Catalysis of an oxidation-reduction (redox) reaction in which the peroxide group acts as a hydrogen or electron acceptor.
GO:0016721	oxidoreductase activity, acting on superoxide radicals as acceptor	Catalysis of an oxidation-reduction (redox) reaction in which a superoxide radical (O2- or O2.-) acts as a hydrogen or electron acceptor.
GO:0016722	oxidoreductase activity, oxidizing metal ions	Catalysis of an oxidation-reduction in which the oxidation state of metal ion is altered.
GO:0016724	oxidoreductase activity, oxidizing metal ions, oxygen as acceptor	Catalysis of an oxidation-reduction in which the oxidation state of metal ion is altered and oxygen acts as an electron acceptor.
GO:0016829	lyase activity	Catalysis of the cleavage of C-C, C-O, C-N and other bonds by other means than by hydrolysis or oxidation, or conversely adding a group to a double bond. They differ from other enzymes in that two substrates are involved in one reaction direction, but only one in the other direction. When acting on the single substrate, a molecule is eliminated and this generates either a new double bond or a new…
GO:0016830	carbon-carbon lyase activity	Catalysis of the cleavage of C-C bonds by other means than by hydrolysis or oxidation, or conversely adding a group to a double bond.
GO:0016860	intramolecular oxidoreductase activity	Catalysis of an oxidation-reduction (redox) reaction in which the hydrogen donor and acceptor are the same molecule, and no oxidized product appears.
GO:0016903	oxidoreductase activity, acting on the aldehyde or oxo group of donors	Catalysis of an oxidation-reduction (redox) reaction in which an aldehyde or ketone (oxo) group acts as a hydrogen or electron donor and reduces a hydrogen or electron acceptor.
GO:0019395	fatty acid oxidation	The removal of one or more electrons from a fatty acid, with or without the concomitant removal of a proton or protons, by reaction with an electron-accepting substance, by addition of oxygen or by removal of hydrogen.
GO:0019720	Mo-molybdopterin cofactor metabolism	The chemical reactions involving Mo-molybdopterin cofactor (Moco), essential for the catalytic activity of some enzymes, e.g. sulfite oxidase, xanthine dehydrogenase, and aldehyde oxidase. The cofactor consists of a mononuclear molybdenum coordinated by the dithiolene moiety of a family of tricyclic pyranopterins containing a cis-dithiolene group in their pyran ring. Enzymes containing a pyranopt…
GO:0045275	respiratory chain complex III	A part of the respiratory chain, containing about 10 polypeptide subunits including four redox centers: cytochrome b/b6, cytochrome c1 and an 2Fe-2S cluster. Catalyzes the oxidation of ubiquinol by oxidized cytochrome c1.
GO:0045277	respiratory chain complex IV	A part of the respiratory chain, containing the 13 polypeptide subunits of cytochrome c oxidase, including cytochrome a and cytochrome a3. Catalyzes the oxidation of reduced cytochrome c by dioxygen (O2).
Cell Cycle (cyclin, cell proliferation, cell arrest)
GO:0000072	M phase specific microtubule process	A microtubule-based process that occurs only during M phase of the cell cycle.
GO:0000075	cell cycle checkpoint	A point in the eukaryotic cell cycle where progress through the cycle can be halted until conditions are suitable for the cell to proceed to the next stage.
GO:0000077	DNA damage checkpoint	A signal transduction pathway, induced by DNA damage, that blocks cell cycle progression (in G1, G2 or metaphase) or slows the rate at which S phase proceeds.
GO:0000079	regulation of cyclin dependent protein kinase activity	Any process that modulates the frequency, rate or extent of CDK activity.
GO:0000082	G1/S transition of mitotic cell cycle	Progression from G1 phase to S phase of the mitotic cell cycle.
GO:0000086	G2/M transition of mitotic cell cycle	Progression from G2 phase to M phase of the mitotic cell cycle.
GO:0000087	M phase of mitotic cell cycle	Progression through M phase, the part of the mitotic cell cycle during which mitosis and cytokinesis take place.
GO:0000278	mitotic cell cycle	Progression through the phases of the mitotic cell cycle, the most common eukaryotic cell cycle, in which a cell is duplicated without changing ploidy; comprises four successive phases called G1, S, G2, and M.
GO:0000279	M phase	Progression through M phase, the part of the cell cycle comprising nuclear division and cytokinesis.
GO:0000307	cyclin-dependent protein kinase holoenzyme complex	Cyclin-dependent protein kinases (CDKs) are heterodimeric enzymes that contain a kinase catalytic subunit associated with a regulatory cyclin partner.
GO:0004693	cyclin-dependent protein kinase activity	Catalysis of the reaction: ATP + a protein = ADP + a phosphoprotein, where activity is dependent on the binding of a regulatory cyclin subunit and full activity requires stimulatory phosphorylation by a CDK-activating kinase (CAK).
GO:0004861	cyclin-dependent protein kinase inhibitor activity	NA
GO:0005680	anaphase-promoting complex	A ubiquitin ligase complex that degrades mitotic cyclins and anaphase inhibitory protein, thereby triggering sister chromatid separation and exit from mitosis. Substrate recognition by APC occurs through degradation signals, the most common of which is termed the Dbox degradation motif, originally discovered in cyclin B.
GO:0006914	autophagy	The process by which cells digest parts of their own cytoplasm; allows for both recycling of macromolecular constituents under conditions of nutrient limitation and remodeling the intracellular structure for cell differentiation.
GO:0007050	cell cycle arrest	Any process by which progression through the cell cycle is halted during one of the normal phases (G1, S, G2, M).
GO:0007052	mitotic spindle organization and biogenesis	The formation and maintenance of the microtubule spindle during a mitotic cell cycle.
GO:0007091	mitotic metaphase/anaphase transition	Progression from metaphase to anaphase during mitosis, triggered by the destruction of mitotic cyclins.
GO:0007098	centrosome cycle	The process of centrosome duplication and separation. The centrosome cycle can operate with a considerable degree of independence from other processes of the cell cycle.
GO:0007346	regulation of progression through mitotic cell cycle	Any process that modulates the rate or extent of progress through the mitotic cell cycle.
GO:0008284	positive regulation of cell proliferation	Any process that activates or increases the rate or extent of cell proliferation.
GO:0008285	negative regulation of cell proliferation	Any process that stops, prevents or reduces the rate or extent of cell proliferation.
GO:0008536	Ran GTPase binding	Interacting selectively with Ran, a conserved Ras-like GTP-binding protein, implicated in nucleocytoplasmic transport, cell cycle progression, spindle assembly, nuclear organization and nuclear envelope (NE) assembly.
GO:0016538	cyclin-dependent protein kinase regulator activity	Modulates the activity of a cyclin-dependent protein kinase, enzymes of the protein kinase family that are regulated through association with cyclins and other proteins.
GO:0017017	MAP kinase phosphatase activity	Catalysis of the reaction: ATP + a protein = ADP + a phosphoprotein, where activity is dependent on the binding of a regulatory cyclin subunit and full activity requires stimulatory phosphorylation by a CDK-activating kinase (CAK).
GO:0019720	Mo-molybdopterin cofactor metabolism	The chemical reactions involving Mo-molybdopterin cofactor (Moco), essential for the catalytic activity of some enzymes, e.g. sulfite oxidase, xanthine dehydrogenase, and aldehyde oxidase. The cofactor consists of a mononuclear molybdenum coordinated by the dithiolene moiety of a family of tricyclic pyranopterins containing a cis-dithiolene group in their pyran ring. Enzymes containing a pyranopt…
GO:0030888	regulation of B cell proliferation	Any process that modulates the frequency, rate or extent of B cell proliferation.
GO:0030889	negative regulation of B cell proliferation	Any process that stops, prevents or reduces the rate or extent of B cell proliferation.
GO:0030890	positive regulation of B cell proliferation	Any process that activates or increases the rate or extent of B cell proliferation.
GO:0042098	T cell proliferation	The rapid expansion of a T cell population by cell division. Follows T cell activation.
GO:0042100	B cell proliferation	The rapid expansion of a B cell population by cell division. Follows B cell activation.
GO:0042102	positive regulation of T cell proliferation	Any process that activates or increases the rate or extent of T cell proliferation.
GO:0042127	regulation of cell proliferation	Any process that modulates the frequency, rate or extent of cell proliferation.
GO:0042129	regulation of T cell proliferation	Any process that modulates the frequency, rate or extent of T cell proliferation.
GO:0042130	negative regulation of T cell proliferation	Any process that stops, prevents or reduces the rate or extent of T cell proliferation.
GO:0045786	negative regulation of progression through cell cycle	Any process that stops, prevents or reduces the rate of progression through the cell cycle.
GO:0000075	cell cycle checkpoint	A point in the eukaryotic cell cycle where progress through the cycle can be halted until conditions are suitable for the cell to proceed to the next stage.
GO:0000082	G1/S transition of mitotic cell cycle	Progression from G1 phase to S phase of the mitotic cell cycle.
GO:0000086	G2/M transition of mitotic cell cycle	Progression from G2 phase to M phase of the mitotic cell cycle.
GO:0000087	M phase of mitotic cell cycle	Progression through M phase, the part of the mitotic cell cycle during which mitosis and cytokinesis take place.
GO:0000088	mitotic prophase	Progression through prophase, the initial stage of mitosis in which the chromosomes are condensed but are not yet attached to a mitotic spindle.
GO:0000228	nuclear chromosome	A chromosome found in the nucleus of a eukaryotic cell.
GO:0000278	mitotic cell cycle	Progression through the phases of the mitotic cell cycle, the most common eukaryotic cell cycle, in which a cell is duplicated without changing ploidy; comprises four successive phases called G1, S, G2, and M.
GO:0001719	inhibition of caspase activation	Any process that results in preventing the activation of the pro-apoptotic caspases.
GO:0003682	chromatin binding	Interacting selectively with chromatin, the network of fibers of DNA and protein that make up the chromosomes of the eukaryotic nucleus during interphase.
GO:0005635	nuclear membrane	The envelope that surrounds the nucleus of eukaryotic cells. It is a double membrane composed of two lipid bilayers separated by a gap of width 20-40 nm (the perinuclear space).
GO:0005643	nuclear pore	Any of the numerous similar discrete openings in the nuclear envelope of a eukaryotic cell, where the inner and outer nuclear membranes are joined.
GO:0005665	DNA-directed RNA polymerase II, core complex	RNA polymerase II, one of three eukaryotic nuclear RNA polymerases, is a multisubunit complex; it produces mRNAs, snoRNAs, and some of the snRNAs. Two large subunits comprise the most conserved portion including the catalytic site and share similarity with other eukaryotic and bacterial multisubunit RNA polymerases. The largest subunit of RNA polymerase II contains an essential carboxyl-terminal …
GO:0005680	anaphase-promoting complex	A ubiquitin ligase complex that degrades mitotic cyclins and anaphase inhibitory protein, thereby triggering sister chromatid separation and exit from mitosis. Substrate recognition by APC occurs through degradation signals, the most common of which is termed the Dbox degradation motif, originally discovered in cyclin B.
GO:0005730	nucleolus	A small, dense body one or more of which are present in the nucleus of eukaryotic cells. It is rich in RNA and protein, is not bounded by a limiting membrane, and is not seen during mitosis. Its prime function is the transcription of the nucleolar DNA into 45S ribosomal-precursor RNA, the processing of this RNA into 5.8S, 18S, and 28S components of ribosomal RNA, and the association of these comp…
GO:0005732	small nucleolar ribonucleoprotein complex	A complex composed of RNA of the small nucleolar RNA (snoRNA) and protein, found in the nucleolus of a eukaryotic cell. Most are involved in a step of processing of rRNA: cleavage, 2'-O-methylation, or pseudouridylation. The majority, though not all, fall into one of two classes, box C/D type or box H/ACA type.
GO:0005736	DNA-directed RNA polymerase I complex	RNA polymerase I, one of three eukaryotic nuclear RNA polymerases, is a multisubunit complex; it produces rRNAs. Two large subunits comprise the most conserved portion including the catalytic site and share similarity with other eukaryotic and bacterial multisubunit RNA polymerases. The remainder of the complex is composed of smaller subunits (generally ten or more), some of which are also found …
GO:0005761	mitochondrial ribosome	A ribosome found in the mitochondrion of a eukaryotic cell; contains a characteristic set of proteins distinct from those of cytosolic ribosomes.
GO:0005813	centrosome	A structure comprised of a pair of centrioles and peri-centriolar material from which a microtubule spindle apparatus is organized. Centrosomes occur close to the nucleus during interphase in many eukaryotic cells, though in animal cells it changes continually during the cell-division cycle.
GO:0005819	spindle	The array of microtubules and associated molecules that forms between opposite poles of a eukaryotic cell during mitosis or meiosis and serves to move the duplicated chromosomes apart.
GO:0005830	cytosolic ribosome (sensu Eukaryota)	A ribosome found in the cytosol; this term can also be used to refer to ribosomes associated with the endoplasmic reticulum in eukaryotic cells. As in, but not restricted to, the eukaryotes (Eukaryota, ncbi_taxonomy_id:2759).
GO:0005843	cytosolic small ribosomal subunit (sensu Eukaryota)	The small subunit of a eukaryotic cytosolic ribosome; has a sedimentation coefficient of 40S. As in, but not restricted to, the eukaryotes (Eukaryota, ncbi_taxonomy_id:2759).
GO:0005853	eukaryotic translation elongation factor 1 complex	A multisubunit nucleotide exchange complex that binds GTP and aminoacyl-tRNAs, and catalyzes their codon-dependent placement at the A-site of the ribosome. In humans, the complex is composed of four subunits, alpha, beta, delta and gamma.
GO:0005882	intermediate filament	A distinct elongated structure, characteristically 10 nm in diameter, that occurs in the cytoplasm of higher eukaryotic cells. Intermediate filaments form a fibrous system, composed of chemically heterogeneous subunits and involved in mechanically integrating the various components of the cytoplasmic space. Intermediate filaments may be divided into five chemically distinct classes: keratin filam…
GO:0007067	mitosis	The division of the eukaryotic cell nucleus to produce two daughter nuclei that, usually, contain the identical chromosome complement to their mother.
GO:0007076	mitotic chromosome condensation	Compaction of chromatin structure prior to mitosis in eukaryotic cells.
GO:0007091	mitotic metaphase/anaphase transition	Progression from metaphase to anaphase during mitosis, triggered by the destruction of mitotic cyclins.
GO:0007346	regulation of progression through mitotic cell cycle	Any process that modulates the rate or extent of progress through the mitotic cell cycle.
Cell Migration
GO:0001755	neural crest cell migration	The characteristic movement of cells from the dorsal ridge of the neural tube to a variety of locations in a vertebrate embryo.
GO:0016477	cell migration	The orderly movement of cells from one site to another, often during the development of a multicellular organism.
GO:0030334	regulation of cell migration	Any process that modulates the frequency, rate or extent of cell migration.
GO:0030336	negative regulation of cell migration	Any process that stops, prevents or reduces the rate of cell migration.
Growth, Growth retardation
GO:0000910	cytokinesis	The processes resulting in the division of the cytoplasm of a cell and its separation into two daughter cells. Cytokinesis usually occurs after growth, replication, and segregation of cellular components.
GO:0001558	regulation of cell growth	Any process that modulates the frequency, rate or extent of cell growth.
GO:0001569	patterning of blood vessels	Processes that regulate the coordinated growth and sprouting of blood vessels giving rise to the organized vascular system.
GO:0004707	MAP kinase activity	Catalysis of the phosphorylation of proteins. Mitogen-activated protein kinase; a family of protein kinases that perform a crucial step in relaying signals from the plasma membrane to the nucleus. They are activated by a wide range of proliferation- or differentiation-inducing signals; activation is strong with agonists such as polypeptide growth factors and tumor-promoting phorbol esters, but we…
GO:0005006	epidermal growth factor receptor activity	Combining with an epidermal growth factor to initiate a change in cell activity.
GO:0005007	fibroblast growth factor receptor activity	Combining with fibroblast growth factor to initiate a change in cell activity.
GO:0005021	vascular endothelial growth factor receptor activity	Combining with vascular endothelial growth factor to initiate a change in cell activity.
GO:0005024	transforming growth factor beta receptor activity	Combining with transforming growth factor beta to initiate a change in cell activity.
GO:0005104	fibroblast growth factor receptor binding	Interacting selectively with the fibroblast growth factor receptor (FGFR).
GO:0005125	cytokine activity	Functions to control the survival, growth, differentiation and effector function of tissues and cells.
GO:0005172	vascular endothelial growth factor receptor binding	Interacting selectively with any vascular endothelial growth factor receptor.
GO:0005520	insulin-like growth factor binding	Interacting selectively with an insulin-like growth factor, any member of a group of polypeptides that are structurally homologous to insulin and share many of its biological activities, but are immunologically distinct from it.
GO:0007163	establishment and/or maintenance of cell polarity	The specification, formation and maintenance of anisotropic intracellular organization or cell growth patterns.
GO:0007173	epidermal growth factor receptor signaling pathway	The series of molecular signals generated as a consequence of an epidermal growth factor receptor binding to one of its physiological ligands.
GO:0007179	transforming growth factor beta receptor signaling pathway	The series of molecular signals generated as a consequence of a transforming growth factor beta receptor binding to one of its physiological ligands.
GO:0007411	axon guidance	The process by which the migration of an axon growth cone is directed to a specific target site in response to a combination of attractive and repulsive cues.
GO:0008083	growth factor activity	The function that stimulates a cell to grow or proliferate. Most growth factors have other actions besides the induction of cell growth or proliferation.
GO:0008543	fibroblast growth factor receptor signaling pathway	The series of molecular signals generated as a consequence of a fibroblast growth factor receptor binding to one of its physiological ligands.
GO:0016049	cell growth	The process by which a cell irreversibly increases in size over time by accretion and biosynthetic production of matter similar to that already present.
GO:0017015	regulation of transforming growth factor beta receptor signaling pathway	Any process that modulates the frequency, rate or extent of activity of any TGFbeta receptor signaling pathway.
GO:0019838	growth factor binding	Interacting selectively with any growth factor, proteins or polypeptides that stimulate a cell or organism to grow or proliferate.
GO:0019955	cytokine binding	Interacting selectively with a cytokine, any of a group of proteins that function to control the survival, growth and differentiation of tissues and cells, and which have autocrine and paracrine activity.
GO:0030010	establishment of cell polarity	The specification and formation of anisotropic intracellular organization or cell growth patterns.
GO:0030175	filopodium	Thin, stiff protrusion extended by the leading edge of a motile cell such as a crawling fibroblast or amoeba, or an axonal growth cone; usually approximately 0.1 um wide, 5-10 um long, can be up to 50 um long in axon growth cones; contains a loose bundle of about 20 actin filaments oriented with their plus ends pointing outward.
GO:0030512	negative regulation of transforming growth factor beta receptor signaling pathway	Any process that stops, prevents or reduces the rate of any TGFbeta receptor signaling pathway.
GO:0040007	growth	The increase in size or mass of an entire organism, a part of an organism or a cell.
GO:0040008	regulation of growth	Any process that modulates the frequency, rate or extent of the growth of all or part of an organism so that it occurs at its proper speed, either globally or in a specific part of the organism's development.
GO:0040014	regulation of body size	Any process that modulates the frequency, rate or extent of growth of the body of an organism so that it reaches its usual body size.
GO:0042089	cytokine biosynthesis	The formation from simpler components of cytokines, any of a group of proteins that function to control the survival, growth and differentiation of tissues and cells, and which have autocrine and paracrine activity.
GO:0042107	cytokine metabolism	The chemical reactions involving cytokines, any of a group of proteins that function to control the survival, growth and differentiation of tissues and cells, and which have autocrine and paracrine activity.
GO:0045926	negative regulation of growth	Any process that stops, prevents or reduces the rate or extent of growth, the increase in size or mass of all or part of an organism.
GO:0045927	positive regulation of growth	Any process that activates or increases the rate or extent of growth, the increase in size or mass of all or part of an organism.
GO:0048009	insulin-like growth factor receptor signaling pathway	The series of molecular signals generated as a consequence of the insulin-like growth factor receptor binding to one of its physiological ligands.
Cell Differentiation (Differentiation)
GO:0001754	eye photoreceptor cell differentiation	The process whereby a relatively unspecialized cell acquires the specialized features of a photoreceptor cell, as found in the eye, the primary visual organ of most organisms.
GO:0006914	autophagy	The process by which cells digest parts of their own cytoplasm; allows for both recycling of macromolecular constituents under conditions of nutrient limitation and remodeling the intracellular structure for cell differentiation.
GO:0007389	pattern specification	The process that results in the patterns of cell differentiation that will arise in an organism.
GO:0009880	embryonic pattern specification	The process that results in the patterns of cell differentiation that will arise in an embryo.
GO:0009913	epidermal cell differentiation	The process whereby a relatively unspecialized cell acquires specialized features of an epidermal cell, any of the cells making up the epidermis.
GO:0010001	glial cell differentiation	The process whereby a relatively unspecialized cell acquires the specialized features of a glial cell.
GO:0030099	myeloid cell differentiation	The process whereby a relatively unspecialized myeloid precursor cell acquires the specialized features of an erythrocyte, megakaryocyte, platelet, basophil, eosinophil, neutrophil, monocyte, macrophage, or osteoclast cell.
GO:0030183	B cell differentiation	The process whereby a relatively unspecialized hemopoietic stem cell acquires the specialized features of a B cell.
GO:0030217	T cell differentiation	The process whereby a relatively unspecialized hemopoietic stem cell acquires the specialized features of a T cell.
GO:0030855	epithelial cell differentiation	The process whereby a relatively unspecialized cell acquires specialized features of an epithelial cell, any of the cells making up an epithelium.
GO:0030856	regulation of epithelial cell differentiation	Any process that modulates the frequency, rate or extent of epithelial cell differentiation.
GO:0042491	auditory receptor cell differentiation	The process whereby a relatively unspecialized cell acquires specialized features of an auditory hair cell.
GO:0042692	muscle cell differentiation	The process whereby a relatively unspecialized cell acquires specialized features of a muscle cell.
GO:0045444	fat cell differentiation	The process whereby a relatively unspecialized cell acquires specialized features of an adipocyte, an animal connective tissue cell specialized for the synthesis and storage of fat.
GO:0045580	regulation of T cell differentiation	Any process that modulates the frequency, rate or extent of T cell differentiation.
GO:0045582	positive regulation of T cell differentiation	Any process that activates or increases the rate of T cell differentiation.
GO:0045595	regulation of cell differentiation	Any process that modulates the frequency, rate or extent of cell differentiation, the process whereby relatively unspecialized cells acquire specialized structural and functional features.
GO:0045596	negative regulation of cell differentiation	Any process that stops, prevents or reduces the rate of cell differentiation.
GO:0045597	positive regulation of cell differentiation	Any process that activates or increases the rate of cell differentiation.
GO:0045637	regulation of myeloid cell differentiation	Any process that modulates the frequency, rate or extent of myeloid cell differentiation.
GO:0046530	photoreceptor cell differentiation	The specialization of organization of a photoreceptor, a cell that responds to incident electromagnetic radiation, particularly visible light.
GO:0050931	pigment cell differentiation	The process whereby a relatively unspecialized cell acquires the specialized features of a pigmented cell, such as a melanocyte.
Glia (astrocyte, oligodendrocyte)
GO:0007417	central nervous system development	The process whose specific outcome is the progression of the central nervous system over time, from its formation to the mature structure. The central nervous system is the core nervous system that serves an integrating and coordinating function. In vertebrates it consists of the brain, spinal cord and spinal nerves. In those invertebrates with a central nervous system it typically consists of a …
GO:0010001	glial cell differentiation	The process whereby a relatively unspecialized cell acquires the specialized features of a glial cell.
GO:0042552	myelination	The process by which oligodendrocytes in the brain and spinal cord and Schwann cells in the peripheral nervous system wrap axons with compact layers of their plasma membrane. Adjacent myelin segments are separated by a non-myelinated stretch of axon called a node of Ranvier.
GO:0045202	synapse	The junction between a nerve fiber of one neuron and another neuron or muscle fiber or glial cell; the site of interneuronal communication. As the nerve fiber approaches the synapse it enlarges into a specialized structure, the presynaptic nerve ending, which contains mitochondria and synaptic vesicles. At the tip of the nerve ending is the presynaptic membrane; facing it, and separated from it b…
Heart (cardiac, angiogenesis, blood vessel, endothelium, artery, vein, cardiogenesis)
GO:0001525	angiogenesis	Blood vessel formation when new vessels emerge from the proliferation of pre-existing blood vessels.
GO:0001568	blood vessel development	The process whose specific outcome is the progression of the blood vessel over time, from its formation to the mature structure. The blood vessel is the vasculature carrying blood.
GO:0001569	patterning of blood vessels	Processes that regulate the coordinated growth and sprouting of blood vessels giving rise to the organized vascular system.
GO:0001570	vasculogenesis	The differentiation of endothelial cells from progenitor cells during blood vessel development, and the de novo formation of blood vessels and tubes.
GO:0001763	branching morphogenesis	The process by which the anatomical structures of branches are generated and organized. Morphogenesis pertains to the creation of form. A branch is a division or offshoot from a main stem. Examples in animals would include blood vessels, nerves, lymphatics and other endothelial or epithelial tubes.
GO:0007422	peripheral nervous system development	The process whose specific outcome is the progression of the peripheral nervous system over time, from its formation to the mature structure. The peripheral nervous system is one of the two major divisions of the nervous system. Nerves in the PNS connect the central nervous system (CNS) with sensory organs, other organs, muscles, blood vessels and glands.
GO:0007507	heart development	The process whose specific outcome is the progression of the heart over time, from its formation to the mature structure. The heart is a hollow, muscular organ, which, by contracting rhythmically, keeps up the circulation of the blood.
GO:0008016	regulation of heart contraction rate	Any process that modulates the frequency, rate or extent of heart contraction.
GO:0016525	negative regulation of angiogenesis	Any process that stops, prevents or reduces the rate of angiogenesis.
GO:0030016	myofibril	The contractile element of skeletal and cardiac muscle; a long, highly organized bundle of actin, myosin, and other proteins that contracts by a sliding filament mechanism.
GO:0035050	embryonic heart tube development	The process whose specific outcome is the progression of the embryonic heart tube over time, from its formation to the mature structure.
GO:0045765	regulation of angiogenesis	Any process that modulates the frequency, rate or extent of angiogenesis.
Hematopoiesis (Hemopoiesis, Angiogenesis, blood cells, erythrocyte, B cell, T cell, lymphocyte, )
GO:0001525	angiogenesis	Blood vessel formation when new vessels emerge from the proliferation of pre-existing blood vessels.
GO:0001755	neural crest cell migration	The characteristic movement of cells from the dorsal ridge of the neural tube to a variety of locations in a vertebrate embryo.
GO:0001772	immunological synapse	An area of close contact between a lymphocyte (T-, B-, or natural killer cell) and a target cell formed through the clustering of particular signaling and adhesion molecules and their associated lipid rafts on both the lymphocyte and the target cell and facilitating activation of the lymphocyte, transfer of membrane from the target cell to the lymphocyte, and in some situations killing of the tar…
GO:0001782	B cell homeostasis	The process of regulating the proliferation and elimination of B cells such that the total number of B cells within a whole or part of an organism are stable over time in the absence of an outside stimulus.
GO:0001788	antibody-dependent cellular cytotoxicity	Cytolysis of target cells by natural killer cells, eosinophils, neutrophils, monocytes, or macrophages following engagement of antibodies bound to the target cells by Fc receptors on the effector cells.
GO:0001794	type IIa hypersensitivity	An inflammatory response resulting in cell death mediated by activation of the classical complement pathway or induction of effector cell phagocytosis or cytolysis mechanisms via complement or Fc receptors following the binding of antibodies to cell surface antigens on a target cell.
GO:0003823	antigen binding	Interacting selectively with an antigen, any substance which is capable of inducing a specific immune response and of reacting with the products of that response, the specific antibody or specifically sensitized T-lymphocytes, or both. Binding may counteract the biological activity of the antigen.
GO:0004707	MAP kinase activity	Catalysis of the phosphorylation of proteins. Mitogen-activated protein kinase; a family of protein kinases that perform a crucial step in relaying signals from the plasma membrane to the nucleus. They are activated by a wide range of proliferation- or differentiation-inducing signals; activation is strong with agonists such as polypeptide growth factors and tumor-promoting phorbol esters, but we…
GO:0006954	inflammatory response	The immediate defensive reaction (by vertebrate tissue) to infection or injury caused by chemical or physical agents. The process is characterized by local vasodilation, extravasation of plasma into intercellular spaces and accumulation of white blood cells and macrophages.
GO:0007156	homophilic cell adhesion	The attachment of an adhesion molecule in one cell to an identical molecule in an adjacent cell.
GO:0007219	Notch signaling pathway	The series of molecular signals initiated by binding of an extracellular ligand to a Notch receptor on the surface of the target cell.
GO:0007222	frizzled signaling pathway	The series of molecular signals initiated by binding of Wnt protein to a frizzled receptor on the surface of the target cell.
GO:0007223	frizzled-2 signaling pathway	The series of molecular signals initiated by binding of Wnt protein to a frizzled-2 receptor on the surface of the target cell.
GO:0030203	glycosaminoglycan metabolism	The chemical reactions involving glycosaminoglycans, any one of a group of polysaccharides that contain amino sugars. Formerly known as mucopolysaccharides, they include hyaluronic acid and chondroitin, which provide lubrication in joints and form part of the matrix of cartilage. The three-dimensional structure of these molecules enables them to trap water, which forms a gel and gives glycosamino…
GO:0008201	heparin binding	Interacting selectively with heparin, any member of a group of glycosaminoglycans found mainly as an intracellular component of mast cells and which consist predominantly of alternating alpha1-4-linked D-galactose and N-acetyl-D-glucosamine-6-sulfate residues.
GO:0016055	Wnt receptor signaling pathway	The series of molecular signals initiated by binding of Wnt protein to a receptor on the surface of the target cell.
GO:0016068	type I hypersensitivity	An inflammatory response driven by antigen recognition by antibodies bound to Fc receptors on mast cells, occurring within minutes after exposure of a sensitized individual to the antigen, and leading to the release of a variety of inflammatory mediators such as histamines.
GO:0016323	basolateral plasma membrane	Part of the plasma membrane that includes the basal end and sides of the cell. Often used in reference to animal polarized epithelial membranes, where the basal membrane is the part attached to the extracellular matrix, or in plant cells, where the basal membrane is defined with respect to the zygotic axis.
GO:0016339	calcium-dependent cell-cell adhesion	The attachment of one cell to another cell via adhesion molecules that require the presence of calcium for the interaction.
GO:0016525	negative regulation of angiogenesis	Any process that stops, prevents or reduces the rate of angiogenesis.
GO:0017145	stem cell division	The self-renewing division of a stem cell. A stem cell is an undifferentiated cell, in the embryo or adult, that can undergo unlimited division and give rise to one or several different cell types.
GO:0019724	B cell mediated immunity	The promotion of an immune response by B cells through the secretion of antibodies and cytokines, and through antigen presentation to T cells.
GO:0019882	antigen presentation	The process by which antigen-presenting cells express antigen (protein/peptide/lipid) on their cell surface in a form recognizable by lymphocytes.
GO:0019883	antigen presentation, endogenous antigen	The process by which antigen-presenting cells express self antigen on their cell surface in a form recognizable by lymphocytes.
GO:0019884	antigen presentation, exogenous antigen	The process by which antigen-presenting cells express foreign antigen on their cell surface in a form recognizable by lymphocytes.
GO:0030057	desmosome	Button-like point of intercellular contact through which the intermediate filaments of adjacent cells are connected indirectly.
GO:0030073	insulin secretion	The regulated release of proinsulin from secretory granules (B granules) in the B cells of the pancreas; accompanied by cleavage of proinsulin to form mature insulin.
GO:0030097	hemopoiesis	The process whose specific outcome is the progression of the myeloid and lymphoid derived organ/tissue systems of the blood and other parts of the body over time, from formation to the mature structure. The site of hemopoiesis is variable during development, but occurs primarily in bone marrow or kidney in many adult vertebrates.
GO:0030098	lymphocyte differentiation	The process whereby a relatively unspecialized precursor cell acquires specialized features of B cells, T cells, or natural killer cells.
GO:0030099	myeloid cell differentiation	The process whereby a relatively unspecialized myeloid precursor cell acquires the specialized features of an erythrocyte, megakaryocyte, platelet, basophil, eosinophil, neutrophil, monocyte, macrophage, or osteoclast cell.
GO:0030106	MHC class I receptor activity	A major histocompatibility complex class I receptor. These display processed antigens from the endocytosed bacteria. MHC class I proteins can form complexes with processed antigen peptides only if the antigen is synthesized in the same cell. As a consequence, T lymphocytes can only bind to class-I-positive cells that are synthesizing the antigen (e.g. virus-infected cells).
GO:0030183	B cell differentiation	The process whereby a relatively unspecialized hemopoietic stem cell acquires the specialized features of a B cell.
GO:0030217	T cell differentiation	The process whereby a relatively unspecialized hemopoietic stem cell acquires the specialized features of a T cell.
GO:0030218	erythrocyte differentiation	Processes by which a myeloid precursor cell acquires specializes features of an erythrocyte.
GO:0030316	osteoclast differentiation	The process whereby a relatively unspecialized monocyte acquires the specialized features of a osteoclast cell.
GO:0030507	spectrin binding	Interacting selectively with spectrin, a protein that is the major constituent of the erythrocyte cytoskeletal network. It associates with band 4.1 (see band protein) and actin to form the cytoskeletal superstructure of the erythrocyte plasma membrane. It is composed of nonhomologous chains, alpha and beta, which aggregate side-to-side in an antiparallel fashion to form dimers, tetramers, and hig…
GO:0030522	intracellular receptor-mediated signaling pathway	Any series of molecular signals initiated by a ligand entering the target cell, where it binds to an intracellular receptor.
GO:0030888	regulation of B cell proliferation	Any process that modulates the frequency, rate or extent of B cell proliferation.
GO:0030889	negative regulation of B cell proliferation	Any process that stops, prevents or reduces the rate or extent of B cell proliferation.
GO:0030890	positive regulation of B cell proliferation	Any process that activates or increases the rate or extent of B cell proliferation.
GO:0042098	T cell proliferation	The rapid expansion of a T cell population by cell division. Follows T cell activation.
GO:0042100	B cell proliferation	The rapid expansion of a B cell population by cell division. Follows B cell activation.
GO:0042102	positive regulation of T cell proliferation	Any process that activates or increases the rate or extent of T cell proliferation.
GO:0042110	T cell activation	The change in morphology and behavior of a mature or immature T cell resulting from exposure to a mitogen, cytokine, chemokine, cellular ligand, or an antigen for which it is specific.
GO:0042113	B cell activation	The change in morphology and behavior of a mature or immature B cell resulting from exposure to a mitogen, cytokine, chemokine, cellular ligand, or an antigen for which it is specific.
GO:0042129	regulation of T cell proliferation	Any process that modulates the frequency, rate or extent of T cell proliferation.
GO:0042130	negative regulation of T cell proliferation	Any process that stops, prevents or reduces the rate or extent of T cell proliferation.
GO:0042133	neurotransmitter metabolism	The chemical reactions involving neurotransmitters, any of a group of substances that are released on excitation from the axon terminal of a presynaptic neuron of the central or peripheral nervous system and travel across the synaptic cleft to either excite or inhibit the target cell.
GO:0042136	neurotransmitter biosynthesis	The formation from simpler components of any of a group of substances that are released on excitation from the axon terminal of a presynaptic neuron of the central or peripheral nervous system and travel across the synaptic cleft to either excite or inhibit the target cell.
GO:0042591	antigen presentation, exogenous antigen via MHC class II	The process by which antigen-presenting cells express foreign antigen on their cell surface as part of the MHC class II for recognition by lymphocytes.
GO:0043062	extracellular structure organization and biogenesis	The assembly and arrangement of structures in the space external to the outermost structure of a cell. For cells without external protective or external encapsulating structures this refers to space outside of the plasma membrane, and also covers the host cell environment outside an intracellular parasite.
GO:0045012	MHC class II receptor activity	A major histocompatibility complex class II receptor. These display processed antigens from virally-infected or transformed cells. Class-II-positive cells ('antigen-presenting cells') can take up antigens from outside by endocytosis, degrade them into small peptides, and re-export the peptides (now bound to MHC class II protein) to the cell surface. These peptide-MHC class II complexes can then b…
GO:0045058	T cell selection	The process through which T cells that express T cell receptors which are restricted by self MHC protein complexes and tolerant to self antigens are selected for further maturation.
GO:0045059	positive thymic T cell selection	The process of sparing immature T cells in the thymus which react with self-MHC protein complexes with low affinity levels from apoptotic death.
GO:0045060	negative thymic T cell selection	The process of elimination of immature T cells in the thymus which react strongly with self-antigens.
GO:0045061	thymic T cell selection	Processes of T cell selection that occur in the thymus.
GO:0045190	isotype switching	The switching of activated B cells from IgM biosynthesis to biosynthesis of other isotypes of immunoglobulin, accomplished through a recombination process involving an intrachromosomal deletion involving switch regions that reside 5' of each constant region gene segment in the immunoglobulin heavy chain locus.
GO:0045444	fat cell differentiation	The process whereby a relatively unspecialized cell acquires specialized features of an adipocyte, an animal connective tissue cell specialized for the synthesis and storage of fat.
GO:0045576	mast cell activation	The change in morphology and behavior of a mast cell resulting from exposure to a cytokine, chemokine, soluble factor, or to (at least in mammals) an antigen which the mast cell has specifically bound via IgE bound to Fc-epsilonRI receptors.
GO:0045580	regulation of T cell differentiation	Any process that modulates the frequency, rate or extent of T cell differentiation.
GO:0045582	positive regulation of T cell differentiation	Any process that activates or increases the rate of T cell differentiation.
GO:0045619	regulation of lymphocyte differentiation	Any process that modulates the frequency, rate or extent of lymphocyte differentiation.
GO:0045621	positive regulation of lymphocyte differentiation	Any process that activates or increases the rate of lymphocyte differentiation.
GO:0045765	regulation of angiogenesis	Any process that modulates the frequency, rate or extent of angiogenesis.
GO:0046581	intercellular canaliculus	An extremely narrow tubular channel located between adjacent cells. An instance of this is the secretory canaliculi occurring between adjacent parietal cells in the gastric mucosa of vertebrates.
GO:0046649	lymphocyte activation	A change in morphology and behavior of a lymphocyte resulting from exposure to a specific antigen, mitogen, cytokine, chemokine, cellular ligand, or soluble factor.
GO:0046651	lymphocyte proliferation	The rapid expansion of a lymphocyte population by cell division.
GO:0048002	antigen presentation, peptide antigen	The process by which antigen-presenting cells express peptide antigen on their cell surface in a form recognizable by lymphocytes.
GO:0048005	antigen presentation, exogenous peptide antigen	The process by which antigen-presenting cells express foreign antigen, via MHC class II molecules, on their cell surface in a form recognizable by lymphocytes.
GO:0050670	regulation of lymphocyte proliferation	Any process that modulates the frequency, rate or extent of lymphocyte proliferation.
GO:0050671	positive regulation of lymphocyte proliferation	Any process that activates or increases the rate or extent of lymphocyte proliferation.
GO:0050672	negative regulation of lymphocyte proliferation	Any process that stops, prevents or reduces the rate or extent of lymphocyte proliferation.
GO:0050863	regulation of T cell activation	Any process that modulates the frequency, rate or extent of T cell activation.
GO:0050870	positive regulation of T cell activation	Any process that activates or increases the rate of T cell activation.
Motor (Motor neuron)
GO:0003774	motor activity	Catalysis of movement along a polymeric molecule such as a microfilament or microtubule, coupled to the hydrolysis of a nucleoside triphosphate.
GO:0003777	microtubule motor activity	Catalysis of movement along a microtubule, coupled to the hydrolysis of a nucleoside triphosphate (usually ATP).
GO:0005744	mitochondrial inner membrane presequence translocase complex	The protein transport machinery of the mitochondrial inner membrane that contains three essential Tim proteins: Tim17 and Tim23 are thought to build a preprotein translocation channel while Tim44 interacts transiently with the matrix heat-shock protein Hsp70 to form an ATP-driven import motor.
GO:0005858	axonemal dynein complex	A dynein complex found in eukaryotic cilia and flagella; the motor domain heads interact with adjacent microtubules to generate a sliding force which in converted to a bending motion. May contain two or three dynein heavy chains as well as several light chains.
GO:0005871	kinesin complex	Any complex that includes a dimer of molecules from the kinesin superfamily, a group of related proteins that contain an extended region of predicted alpha-helical coiled coil in the main chain that likely produces dimerization. The native complexes of several kinesin family members have also been shown to contain additional peptides, often designated light chains as all of the noncatalytic subun…
GO:0007018	microtubule-based movement	Movement of organelles, other microtubules and other particles along microtubules, mediated by motor proteins.
GO:0007519	myogenesis	The developmental sequence of events leading to the formation of adult muscle that occurs in the animal and in cultured cells. In vertebrate skeletal muscle the main events are: the fusion of myoblasts to form myotubes that increase in size by further fusion to them of myoblasts, the formation of myofibrils within their cytoplasm and the establishment of functional neuromuscular junctions with mo…
GO:0007626	locomotory behavior	The abilities associated with normal movement, including both general motion and specifically coordinated patterns of activity.
GO:0008344	adult locomotory behavior	Locomotory behavior in a fully developed and mature organism.
GO:0016459	myosin	A protein complex, formed of one or more myosin heavy chains plus associated light chains and other proteins, that functions as a molecular motor; uses the energy of ATP hydrolysis to move actin filaments or to move vesicles or other cargo on fixed actin filaments; has magnesium-ATPase activity and binds actin. Myosin classes are distinguished based on sequence features of the motor, or head, dom…
GO:0030048	actin filament-based movement	Movement of organelles or other particles along actin filaments, or sliding of actin filaments past each other, mediated by motor proteins.
GO:0030286	dynein complex	Any of several large complexes that contain two or three dynein heavy chains and several light chains, and have microtubule motor activity.
GO:0030900	forebrain development	The process whose specific outcome is the progression of the forebrain over time, from its formation to the mature structure. The forebrain is the anterior of the three primary divisions of the developing chordate brain or the corresponding part of the adult brain (in vertebrates, includes especially the cerebral hemispheres, the thalamus, and the hypothalamus and especially in higher vertebrates…
Neural development ( Neuron, Neural specification, Neurulation, neurogenesis, neural stem cell, neural differentiation, Neuroaxis, neural axis, cortical development, neural tube, nerve growth, axonal growth, also substitute neural to neuron in these term)
GO:0001755	neural crest cell migration	The characteristic movement of cells from the dorsal ridge of the neural tube to a variety of locations in a vertebrate embryo.
GO:0001841	neural tube formation	The formation of a tube from the flat layer of ectodermal cells known as the neural plate. This will give rise to the central nervous system.
GO:0001843	neural tube closure	The last step in the formation of the neural tube, where the paired neural folds are brought together at the dorsal midline.
GO:0001764	neuron migration	The characteristic movement of immature neurons from germinal zones to specific positions where they will reside as they mature.
GO:0005326	neurotransmitter transporter activity	Enables the directed movement of a neurotransmitter into, out of, within or between cells. Neurotransmitters are any chemical substance that is capable of transmitting (or inhibiting the transmission of) a nerve impulse from a neuron to another cell.
GO:0005882	intermediate filament	A distinct elongated structure, characteristically 10 nm in diameter, that occurs in the cytoplasm of higher eukaryotic cells. Intermediate filaments form a fibrous system, composed of chemically heterogeneous subunits and involved in mechanically integrating the various components of the cytoplasmic space. Intermediate filaments may be divided into five chemically distinct classes: keratin filam…
GO:0006836	neurotransmitter transport	The directed movement of a neurotransmitter into, out of, within or between cells. Neurotransmitters are any chemical substance that is capable of transmitting (or inhibiting the transmission of) a nerve impulse from a neuron to another cell.
GO:0007268	synaptic transmission	The process of communication from a neuron to a target (neuron, muscle, or secretory cell) across a synapse.
GO:0007270	nerve-nerve synaptic transmission	The process of communication from a neuron to another neuron across a synapse.
GO:0007271	synaptic transmission, cholinergic	The process of communication from a neuron to another neuron across a synapse using the neurotransmitter acetylcholine.
GO:0007405	neuroblast proliferation	The rapid expansion of a neuroblast population by cell division. Neuroblasts are embryonic cells which develop into nerve cells or neurons.
GO:0007409	axonogenesis	Generation of a long process of a neuron, that carries efferent (outgoing) action potentials from the cell body towards target cells.
GO:0008366	nerve ensheathment	The processes by which the axon of a neuron is insulated, and that insulation maintained, thereby preventing dispersion of the electrical signal.
GO:0016079	synaptic vesicle exocytosis	Fusion of intracellular membrane-bound vesicles with the pre-synaptic membrane of the neuronal cell resulting in release of neurotransmitter into the synaptic cleft.
GO:0019226	transmission of nerve impulse	The sequential, electrochemical polarization and depolarisation that travels across the membrane of a nerve cell (neuron) in response to stimulation.
GO:0030182	neuron differentiation	The process whereby a relatively unspecialized cell acquires specialized features of a neuron.
GO:0030424	axon	The long process of a neuron that conducts nerve impulses, usually away from the cell body to the terminals and varicosities, which are sites of storage and release of neurotransmitter.
GO:0030425	dendrite	A branching protoplasmic process of a neuron that receive and integrate signals coming from axons of other neurons, and convey the resulting signal to the body of the cell.
GO:0042133	neurotransmitter metabolism	The chemical reactions involving neurotransmitters, any of a group of substances that are released on excitation from the axon terminal of a presynaptic neuron of the central or peripheral nervous system and travel across the synaptic cleft to either excite or inhibit the target cell.
GO:0042136	neurotransmitter biosynthesis	The formation from simpler components of any of a group of substances that are released on excitation from the axon terminal of a presynaptic neuron of the central or peripheral nervous system and travel across the synaptic cleft to either excite or inhibit the target cell.
GO:0042165	neurotransmitter binding	Interacting selectively with a neurotransmitter, any chemical substance that is capable of transmitting (or inhibiting the transmission of) a nerve impulse from a neuron to another cell.
GO:0042551	nerve maturation	The process leading to the attainment of full functional capacity of a nascent neuron.
GO:0042734	presynaptic membrane	A specialized area of membrane of the axon terminal that faces the plasma membrane of the neuron or muscle fiber with which the axon terminal establishes a synaptic junction; many synaptic junctions exhibit structural presynaptic characteristics, such as conical, electron-dense internal protrusions, that distinguish it from the remainder of the axon plasma membrane.
GO:0043005	neuron projection	A prolongation or process extending from a nerve cell, e.g. an axon or dendrite.
GO:0045202	synapse	The junction between a nerve fiber of one neuron and another neuron or muscle fiber or glial cell; the site of interneuronal communication. As the nerve fiber approaches the synapse it enlarges into a specialized structure, the presynaptic nerve ending, which contains mitochondria and synaptic vesicles. At the tip of the nerve ending is the presynaptic membrane; facing it, and separated from it b…
GO:0048489	synaptic vesicle transport	The directed movement of substances in synaptic membrane-bound vesicles within the neuron along the cytoskeleton either toward or away from the neuronal cell body.
GO:0050767	regulation of neurogenesis	Any process that modulates the frequency, rate or extent of neurogenesis, the origin and formation of neurons.
GO:0050770	regulation of axonogenesis	Any process that modulates the frequency, rate or extent of axonogenesis, the generation of an axon, the long process of a neuron.
GO:0050808	synapse organization and biogenesis	The assembly and arrangement of a synapse, the junction between a neuron and a target (neuron, muscle, or secretory cell).
GO:0007420	brain development	The process whose specific outcome is the progression of the brain over time, from its formation to the mature structure. The brain is one of the two components of the central nervous system and is the center of thought and emotion. It is responsible for the coordination and control of bodily activities and the interpretation of information from the senses (sight, hearing, smell, etc.).
GO:0030900	forebrain development	The process whose specific outcome is the progression of the forebrain over time, from its formation to the mature structure. The forebrain is the anterior of the three primary divisions of the developing chordate brain or the corresponding part of the adult brain (in vertebrates, includes especially the cerebral hemispheres, the thalamus, and the hypothalamus and especially in higher vertebrates…
GO:0030175	filopodium	Thin, stiff protrusion extended by the leading edge of a motile cell such as a crawling fibroblast or amoeba, or an axonal growth cone; usually approximately 0.1 um wide, 5-10 um long, can be up to 50 um long in axon growth cones; contains a loose bundle of about 20 actin filaments oriented with their plus ends pointing outward.
GO:0006836	neurotransmitter transport	The directed movement of a neurotransmitter into, out of, within or between cells. Neurotransmitters are any chemical substance that is capable of transmitting (or inhibiting the transmission of) a nerve impulse from a neuron to another cell.
GO:0007417	central nervous system development	The process whose specific outcome is the progression of the central nervous system over time, from its formation to the mature structure. The central nervous system is the core nervous system that serves an integrating and coordinating function. In vertebrates it consists of the brain, spinal cord and spinal nerves. In those invertebrates with a central nervous system it typically consists of a …
GO:0007405	neuroblast proliferation	The rapid expansion of a neuroblast population by cell division. Neuroblasts are embryonic cells which develop into nerve cells or neurons.
GO:0030424	axon	The long process of a neuron that conducts nerve impulses, usually away from the cell body to the terminals and varicosities, which are sites of storage and release of neurotransmitter.
GO:0007270	nerve-nerve synaptic transmission	The process of communication from a neuron to another neuron across a synapse.
GO:0008090	retrograde axon cargo transport	The directed movement of organelles along microtubules from the cell periphery toward the cell body in nerve cell axons.
GO:0045211	postsynaptic membrane	A specialized area of membrane facing the presynaptic membrane on the tip of the nerve ending and separated from it by a minute cleft (the synaptic cleft). Neurotransmitters across the synaptic cleft and transmit the signal to the postsynaptic membrane.
GO:0008021	synaptic vesicle	Secretory organelles, some 50 nm in diameter, of presynaptic nerve terminals; accumulate high concentrations of neurotransmitters and secrete these into the synaptic cleft by fusion with the 'active zone' of the presynaptic plasma membrane.
GO:0045202	synapse	The junction between a nerve fiber of one neuron and another neuron or muscle fiber or glial cell; the site of interneuronal communication. As the nerve fiber approaches the synapse it enlarges into a specialized structure, the presynaptic nerve ending, which contains mitochondria and synaptic vesicles. At the tip of the nerve ending is the presynaptic membrane; facing it, and separated from it b…
GO:0008366	nerve ensheathment	The processes by which the axon of a neuron is insulated, and that insulation maintained, thereby preventing dispersion of the electrical signal.
GO:0042462	eye photoreceptor cell development	Development of a photoreceptor, a sensory cell in the eye that reacts to the presence of light. They usually contain a pigment that undergoes a chemical change when light is absorbed, thus stimulating a nerve.
GO:0042165	neurotransmitter binding	Interacting selectively with a neurotransmitter, any chemical substance that is capable of transmitting (or inhibiting the transmission of) a nerve impulse from a neuron to another cell.
GO:0042551	nerve maturation	The process leading to the attainment of full functional capacity of a nascent neuron.
GO:0043005	neuron projection	A prolongation or process extending from a nerve cell, e.g. an axon or dendrite.
GO:0019226	transmission of nerve impulse	The sequential, electrochemical polarization and depolarisation that travels across the membrane of a nerve cell (neuron) in response to stimulation.
GO:0019717	synaptosome	Any of the discrete particles (nerve-ending particles) formed from the clublike presynaptic nerve endings that resist disruption and are snapped or torn off their attachments when brain tissue is homogenized in media isosmotic to plasma.
GO:0005326	neurotransmitter transporter activity	Enables the directed movement of a neurotransmitter into, out of, within or between cells. Neurotransmitters are any chemical substance that is capable of transmitting (or inhibiting the transmission of) a nerve impulse from a neuron to another cell.
GO:0016358	dendrite morphogenesis	Formation and development of a dendrite, a freely branching protoplasmic process of a nerve cell.
GO:0019911	structural constituent of myelin sheath	The action of a molecule that contributes to the structural integrity of the myelin sheath of a nerve.
GO:0007409	axonogenesis	Generation of a long process of a neuron, that carries efferent (outgoing) action potentials from the cell body towards target cells.
GO:0007420	brain development	The process whose specific outcome is the progression of the brain over time, from its formation to the mature structure. The brain is one of the two components of the central nervous system and is the center of thought and emotion. It is responsible for the coordination and control of bodily activities and the interpretation of information from the senses (sight, hearing, smell, etc.).
GO:0030900	forebrain development	The process whose specific outcome is the progression of the forebrain over time, from its formation to the mature structure. The forebrain is the anterior of the three primary divisions of the developing chordate brain or the corresponding part of the adult brain (in vertebrates, includes especially the cerebral hemispheres, the thalamus, and the hypothalamus and especially in higher vertebrates…
Stem cells (progenitor, progenitor cells, embryonic stem cells)
GO:0000904	cellular morphogenesis during differentiation	The change in form (cell shape and size) that occurs when relatively unspecialized cells, e.g. embryonic or regenerative cells, acquire specialized structural and/or functional features that characterize the cells, tissues, or organs of the mature organism or some other relatively stable phase of the organism's life history.
GO:0001570	vasculogenesis	The differentiation of endothelial cells from progenitor cells during blood vessel development, and the de novo formation of blood vessels and tubes.
GO:0001701	embryonic development (sensu Mammalia)	The process whose specific outcome is the progression of the embryo over time, from formation of the zygote to birth. As in, but not restricted to, mammals (Mammalia, ncbi_taxonomy_id:40674).
GO:0001838	embryonic epithelial tube formation	The morphogenesis of an embryonic epithelium into a tube-shaped structure.
GO:0007369	gastrulation	A complex and coordinated series of cellular movements that occurs at the end of cleavage during embryonic development of most animals. The details of gastrulation vary from species to species, but usually result in the formation of the three primary germ layers, ectoderm, mesoderm and endoderm.
GO:0007386	compartment specification	The division of embryonic segments into compartments.
GO:0007405	neuroblast proliferation	The rapid expansion of a neuroblast population by cell division. Neuroblasts are embryonic cells which develop into nerve cells or neurons.
GO:0009790	embryonic development	The process whose specific outcome is the progression of an embryo from zygote formation until the end of its embryonic life stage. The end of the embryonic stage is organism-specific and may be somewhat arbitrary. For example, it would be at birth for mammals, larval hatching for insects and seed dormancy in plants.
GO:0009791	post-embryonic development	The process whose specific outcome is the progression of the organism over time, from the completion of embryonic development to the mature structure. See embryonic development.
GO:0009792	embryonic development (sensu Metazoa)	The process whose specific outcome is the progression of an embryo over time, from zygote formation until the end of the embryonic life stage. The end of the embryonic life stage is organism specific and may be somewhat arbitrary; for mammals it is usually considered to be birth; for insects the hatching of the first instar larva from the eggshell. As in, but not restricted to, the multicellular …
GO:0009795	embryonic development	The process whose specific outcome is the progression of an embryo from zygote formation until the end of its embryonic life stage. The end of the embryonic stage is organism-specific and may be somewhat arbitrary. For example, it would be at birth for mammals, larval hatching for insects and seed dormancy in plants.
GO:0009880	embryonic pattern specification	The process that results in the patterns of cell differentiation that will arise in an embryo.
GO:0016331	morphogenesis of embryonic epithelium	The process by which the anatomical structures of embryonic epithelia are generated and organized. Morphogenesis pertains to the creation of form.
GO:0030326	embryonic limb morphogenesis	The process, occurring in the embryo, by which the anatomical structures of the limb are generated and organized. Morphogenesis pertains to the creation of form. A limb is an appendage of an animal used for locomotion or grasping.
GO:0035050	embryonic heart tube development	The process whose specific outcome is the progression of the embryonic heart tube over time, from its formation to the mature structure.
GO:0035113	embryonic appendage morphogenesis	The process, occurring in the embryo, by which the anatomical structures of the appendage are generated and organized. Morphogenesis pertains to the creation of form. An appendage is an organ or part that is attached to the trunk of an organism. For example a limb or a branch.
GO:0035116	embryonic hindlimb morphogenesis	The process, occurring in the embryo, by which the anatomical structures of the hindlimbs are generated and organized. Morphogenesis pertains to the creation of form. The hindlimbs are the posterior limbs of an animal.
GO:0043009	embryonic development (sensu Vertebrata)	The process whose specific outcome is the progression of the embryo over time, from zygote formation until birth. As in, but not restricted to, the vertebrates (Vertebrata, ncbi_taxonomy_id:7742).
GO:0045995	regulation of embryonic development	Any process that modulates the frequency, rate or extent of embryonic development.
GO:0048048	embryonic eye morphogenesis	The process occurring in the embryo by which the anatomical structures of the post-embryonic eye are generated and organized. Morphogenesis pertains to the creation of form.
Neurotrophin (Neurotrophic factor, neural transcription factor, growth factor,add NGF, BDNF, IGF, TGF, HGF, CNTF, FGF)
GO:0004707	MAP kinase activity	Catalysis of the phosphorylation of proteins. Mitogen-activated protein kinase; a family of protein kinases that perform a crucial step in relaying signals from the plasma membrane to the nucleus. They are activated by a wide range of proliferation- or differentiation-inducing signals; activation is strong with agonists such as polypeptide growth factors and tumor-promoting phorbol esters, but we…
GO:0005006	epidermal growth factor receptor activity	Combining with an epidermal growth factor to initiate a change in cell activity.
GO:0005007	fibroblast growth factor receptor activity	Combining with fibroblast growth factor to initiate a change in cell activity.
GO:0005021	vascular endothelial growth factor receptor activity	Combining with vascular endothelial growth factor to initiate a change in cell activity.
GO:0005024	transforming growth factor beta receptor activity	Combining with transforming growth factor beta to initiate a change in cell activity.
GO:0005104	fibroblast growth factor receptor binding	Interacting selectively with the fibroblast growth factor receptor (FGFR).
GO:0005172	vascular endothelial growth factor receptor binding	Interacting selectively with any vascular endothelial growth factor receptor.
GO:0005520	insulin-like growth factor binding	Interacting selectively with an insulin-like growth factor, any member of a group of polypeptides that are structurally homologous to insulin and share many of its biological activities, but are immunologically distinct from it.
GO:0006020	myo-inositol metabolism	The chemical reactions involving myo-inositol, 1,2,3,4,5/4,6-cyclohexanehexol, a growth factor for animals and microorganisms.
GO:0007173	epidermal growth factor receptor signaling pathway	The series of molecular signals generated as a consequence of an epidermal growth factor receptor binding to one of its physiological ligands.
GO:0007179	transforming growth factor beta receptor signaling pathway	The series of molecular signals generated as a consequence of a transforming growth factor beta receptor binding to one of its physiological ligands.
GO:0008083	growth factor activity	The function that stimulates a cell to grow or proliferate. Most growth factors have other actions besides the induction of cell growth or proliferation.
GO:0008543	fibroblast growth factor receptor signaling pathway	The series of molecular signals generated as a consequence of a fibroblast growth factor receptor binding to one of its physiological ligands.
GO:0017015	regulation of transforming growth factor beta receptor signaling pathway	Any process that modulates the frequency, rate or extent of activity of any TGFbeta receptor signaling pathway.
GO:0019838	growth factor binding	Interacting selectively with any growth factor, proteins or polypeptides that stimulate a cell or organism to grow or proliferate.
GO:0030512	negative regulation of transforming growth factor beta receptor signaling pathway	Any process that stops, prevents or reduces the rate of any TGFbeta receptor signaling pathway.
GO:0048009	insulin-like growth factor receptor signaling pathway	The series of molecular signals generated as a consequence of the insulin-like growth factor receptor binding to one of its physiological ligands.
GO:0005501	retinoid binding	Interacting selectively with retinoids, any member of a class of isoprenoids that contain or are derived from four prenyl groups linked head-to-tail. Retinoids include retinol and retinal and structurally similar natural derivatives or synthetic compounds, but need not have vitamin A activity.
Otic (ear)
GO:0042471	ear morphogenesis	The process by which the anatomical structures of the ear are generated and organized. Morphogenesis pertains to the creation of form. The ear is the sense organ in vertebrates that is specialized for the detection of sound, and the maintenance of balance. Includes the outer ear and middle ear, which collect and transmit sound waves; and the inner ear, which contains the organs of balance and (ex…
GO:0042472	inner ear morphogenesis	The process by which the anatomical structures of the inner ear are generated and organized. Morphogenesis pertains to the creation of form. The inner ear is the structure in vertebrates that contains the organs of balance and hearing. It consists of soft hollow sensory structures (the membranous labyrinth) containing fluid (endolymph) surrounded by fluid (perilymph) and encased in a bony cavity …
Eye (retina, ocular)
GO:0001654	eye development	The process whose specific outcome is the progression of the eye over time, from its formation to the mature structure. The eye is the organ of sight.
GO:0001747	eye development (sensu Mammalia)	The process whose specific outcome is the progression of the eye over time, from its formation to the mature structure. As in, but not restricted to, mammals (Mammalia, ncbi_taxonomy_id:40674).
GO:0001754	eye photoreceptor cell differentiation	The process whereby a relatively unspecialized cell acquires the specialized features of a photoreceptor cell, as found in the eye, the primary visual organ of most organisms.
GO:0005212	structural constituent of eye lens	The action of a molecule that contributes to the structural integrity of the lens of an eye.
GO:0042462	eye photoreceptor cell development	Development of a photoreceptor, a sensory cell in the eye that reacts to the presence of light. They usually contain a pigment that undergoes a chemical change when light is absorbed, thus stimulating a nerve.
GO:0043010	eye development (sensu Vertebrata)	The process whose specific outcome is the progression of the eye over time, from its formation to the mature structure. As in, but not restricted to, the vertebrates (Vertebrata, ncbi_taxonomy_id:7742).
GO:0048048	embryonic eye morphogenesis	The process occurring in the embryo by which the anatomical structures of the post-embryonic eye are generated and organized. Morphogenesis pertains to the creation of form.
Skeleton (Bone, Cartilage, osteogenesis)
GO:0001501	skeletal development	The process whose specific outcome is the progression of the skeleton over time, from its formation to the mature structure. The skeleton is the bony framework of the body in vertebrates (endoskeleton) or the hard outer envelope of insects (exoskeleton or dermoskeleton).
GO:0001502	cartilage condensation	NA
GO:0001503	ossification	The formation of bone or of a bony substance, or the conversion of fibrous tissue or of cartilage into bone or a bony substance.
GO:0005200	structural constituent of cytoskeleton	The action of a molecule that contributes to the structural integrity of a cytoskeletal structure.
GO:0005519	cytoskeletal regulatory protein binding	Interacting selectively with any protein involved in modulating the reorganization of the cytoskeleton.
GO:0007017	microtubule-based process	Any cellular process that depends upon or alters the microtubule cytoskeleton, that part of the cytoskeleton comprising microtubules and their associated proteins.
GO:0007498	mesoderm development	The process whose specific outcome is the progression of the mesoderm over time, from its formation to the mature structure. The mesoderm is the middle germ layer that develops into muscle, bone, cartilage, blood and connective tissue.
GO:0015629	actin cytoskeleton	The part of the cytoskeleton (the internal framework of a cell) composed of actin. Includes actin cytoskeleton-associated complexes.
GO:0016010	dystrophin-associated glycoprotein complex	A multiprotein complex that forms the critical link between the cytoskeleton and extracellular matrix; typical of, but not confined, to muscle cells. The constituents of the complex are somewhat tissue specific. The rod-like dystrophin forms a link between the actin cytoskeleton and the plasma membrane; links between dystrophin and the extracellular matrix are provided by the sarcoglycan complex.
GO:0030097	hemopoiesis	The process whose specific outcome is the progression of the myeloid and lymphoid derived organ/tissue systems of the blood and other parts of the body over time, from formation to the mature structure. The site of hemopoiesis is variable during development, but occurs primarily in bone marrow or kidney in many adult vertebrates.
GO:0030278	regulation of ossification	Any process that modulates the frequency, rate or extent of bone formation.
GO:0030282	bone mineralization	The deposition of calcium phosphate in bone tissue.
GO:0030509	BMP signaling pathway	A series of molecular signals generated as a consequence of any member of the BMP (bone morphogenetic protein) family binding to a cell surface receptor.
GO:0030705	cytoskeleton-dependent intracellular transport	The directed movement of substances along cytoskeletal elements such as microfilaments or microtubules within a cell.
GO:0045453	bone resorption	The physiologic processes by which bone tissue is lost.
GO:0046849	bone remodeling	The continuous turnover of bone matrix and mineral that involves first, an increase in resorption (osteoclastic activity) and later, reactive bone formation (osteoblastic activity). The process of bone remodeling takes place in the adult skeleton at discrete foci. The process ensures the mechanical integrity of the skeleton throughout life and plays an important role in calcium homeostasis. An im…
GO:0046850	regulation of bone remodeling	Any process that modulates the frequency, rate or extent of bone remodeling, the processes of bone formation and resorption that combine to maintain skeletal integrity.
Olfactory (Olfactory system, smell, olfaction)
GO:0004984	olfactory receptor activity	Combining with airborne compounds to initiate a change in cell activity. These receptors are used for the sense of smell.
GO:0005549	odorant binding	Interacting selectively with an odorant, any substance capable of stimulating the sense of smell.
GO:0007608	perception of smell	The series of events required for an organism to receive an olfactory stimulus, convert it to a molecular signal, and recognize and characterize the signal. Olfaction involves the detection of chemical composition of an organism's ambient medium by chemoreceptors.
Sensory (Sensory Neuron)
GO:0007422	peripheral nervous system development	The process whose specific outcome is the progression of the peripheral nervous system over time, from its formation to the mature structure. The peripheral nervous system is one of the two major divisions of the nervous system. Nerves in the PNS connect the central nervous system (CNS) with sensory organs, other organs, muscles, blood vessels and glands.
GO:0007423	sensory organ development	The process whose specific outcome is the progression of sensory organs over time, from its formation to the mature structure.
GO:0007600	sensory perception	The series of events required for an organism to receive a sensory stimulus, convert it to a molecular signal, and recognize and characterize the signal.
GO:0007606	sensory perception of chemical stimulus	The series of events required to receive a sensory chemical stimulus, convert it to a molecular signal, and recognize and characterize the signal.
GO:0042462	eye photoreceptor cell development	Development of a photoreceptor, a sensory cell in the eye that reacts to the presence of light. They usually contain a pigment that undergoes a chemical change when light is absorbed, thus stimulating a nerve.
GO:0042472	inner ear morphogenesis	The process by which the anatomical structures of the inner ear are generated and organized. Morphogenesis pertains to the creation of form. The inner ear is the structure in vertebrates that contains the organs of balance and hearing. It consists of soft hollow sensory structures (the membranous labyrinth) containing fluid (endolymph) surrounded by fluid (perilymph) and encased in a bony cavity …
GO:0050953	sensory perception of light	The series of events required to receive a sensory light stimulus, convert it to a molecular signal, and recognize and characterize the signal.
GO:0050954	sensory perception of mechanical stimulus	The series of events required to receive a sensory mechanical stimulus, convert it to a molecular signal, and recognize and characterize the signal.
Renal (kidney)
GO:0001656	metanephros development	The process whose specific outcome is the progression of the metanephros over time, from its formation to the mature structure. The metanephros is the excretory organ of the fetus which develops into the kidney and is formed from the rear portion of the nephrogenic cord.	1422912_at	1422300_at	1450180_a_at	1421359_at	1454906_at	1436739_at	1423760_at	1434376_at	1443265_at	1452483_a_at	1425383_a_at	1428646_at	1428647_at	1440037_at	1440954_at	1442846_at	1447096_at	1449542_at	1458853_at	1418471_at	1450375_at	1428348_at	1427723_at	1419080_at	1420414_at	1450584_at	1445000_at	1419271_at	1425960_s_at	1452526_a_at	1419057_at	1455431_at	1424659_at	1437978_at	1440650_at	1442322_at	1443576_at	1446392_at	1446599_at	1451430_at	1458140_at	1425995_s_at	1429466_s_at	1424979_at	1424980_s_at	1451554_a_at
GO:0001822	kidney development	The process whose specific outcome is the progression of the kidney over time, from its formation to the mature structure. The kidney is an organ that filters the blood and excretes the end products of body metabolism in the form of urine.	1422912_at	1427723_at	1419080_at	1420414_at	1450584_at	1445000_at	1419271_at	1425960_s_at	1452526_a_at	1419057_at	1455431_at	1424659_at	1437978_at	1440650_at	1442322_at	1443576_at	1446392_at	1446599_at	1451430_at	1458140_at	1425995_s_at	1429466_s_at	1424979_at	1424980_s_at	1451554_a_at	1422300_at	1450180_a_at	1421359_at	1454906_at	1436739_at	1423760_at	1434376_at	1443265_at	1452483_a_at	1425383_a_at	1428646_at	1428647_at	1440037_at	1440954_at	1442846_at	1447096_at	1449542_at	1458853_at	1418471_at	1450375_at	1428348_at	1421223_a_at
GO:0005903	brush border	Dense covering of microvilli on the apical surface of epithelial cells in the intestine and kidney; the microvilli aid absorption by increasing the surface area of the cell.	1427133_s_at	1427621_at	1445901_at	1452320_at	1419700_a_at	1448837_at	1423005_a_at	1458260_at	1449430_a_at	1426990_at	1452270_s_at	1419456_at	1439519_at	1437259_at
Run these cyan list as an combination as well as individual gene sets
Chromatin (cpg, histone)
GO:0000118	histone deacetylase complex	Complex that possesses histone deacetylase activity.
GO:0000123	histone acetyltransferase complex	Complex that possesses histone acetyltransferase activity.
GO:0000158	protein phosphatase type 2A activity	Catalysis of the reaction: a phosphoprotein + H2O = a protein + phosphate. A protein serine/threonine phosphatase that is polycation-stimulated (PCS), being directly stimulated by protamine, polylysine, or histone H1; it constitutes a subclass of several enzymes activated by different histones and polylysine.
GO:0000159	protein phosphatase type 2A complex	A protein serine/threonine phosphatase that is polycation-stimulated (PCS), being directly stimulated by protamine, polylysine, or histone H1; it constitutes a subclass of several enzymes activated by different histones and polylysine.
GO:0000785	chromatin	The ordered and organized complex of DNA and protein that forms the chromosome.
GO:0000790	nuclear chromatin	The ordered and organized complex of DNA and protein that forms the chromosome in the nucleus.
GO:0000792	heterochromatin	A compact and highly condensed form of chromatin.
GO:0003682	chromatin binding	Interacting selectively with chromatin, the network of fibers of DNA and protein that make up the chromosomes of the eukaryotic nucleus during interphase.
GO:0004402	histone acetyltransferase activity	Catalysis of the reaction: acetyl-CoA + histone = CoA + acetyl-histone.
GO:0004407	histone deacetylase activity	Catalysis of the hydrolysis of acetyl groups from histones, proteins complexed to DNA in chromatin and chromosomes.
GO:0005694	chromosome	A structure composed of a very long molecule of DNA and associated proteins (e.g. histones) that carries hereditary information.
GO:0005720	nuclear heterochromatin	A condensed form of chromatin, occurring in the nucleus during interphase, that stains strongly with basophilic dyes. The DNA of heterochromatin is typically replicated at a later stage in the cell-division cycle than euchromatin.
GO:0005721	centric heterochromatin	Chromatin located near the centromere of a chromosome.
GO:0006325	establishment and/or maintenance of chromatin architecture	The specification, formation and maintenance of the physical structure of eukaryotic chromatin.
GO:0006333	chromatin assembly or disassembly	The formation or destruction of chromatin structures.
GO:0006334	nucleosome assembly	The formation of nucleosomes, the beadlike structural units of eukaryotic chromatin composed of histones and DNA.
GO:0006338	chromatin remodeling	Dynamic structural changes to eukaryotic chromatin occurring throughout the cell division cycle. These changes range from the local changes necessary for transcriptional regulation to global changes necessary for chromosome segregation.
GO:0006342	chromatin silencing	Repression of transcription by conversion of large regions of DNA into an inaccessible state often called heterochromatin.
GO:0007001	chromosome organization and biogenesis (sensu Eukaryota)	The assembly and arrangement of the eukaryotic chromosomes, structures composed of a very long molecule of DNA and associated proteins (e.g. histones) that carries hereditary information. As in, but not restricted to, the eukaryotes (Eukaryota, ncbi_taxonomy_id:2759).
GO:0007076	mitotic chromosome condensation	Compaction of chromatin structure prior to mitosis in eukaryotic cells.
GO:0016514	SWI/SNF complex	Any of a family of protein complexes that regulate transcription by remodeling chromatin. Swi/Snf complexes comprise nine or more proteins, including both conserved (core) and nonconserved components; the Swi2/Snf2 ATPase is one of the core components.
GO:0016568	chromatin modification	The alteration of DNA or protein in chromatin, which may result in changing the chromatin structure.
GO:0016569	covalent chromatin modification	The alteration of DNA or protein in chromatin by the covalent addition or removal of chemical groups.
GO:0016570	histone modification	The alteration of a histone by the covalent addition or removal of a chemical group.
GO:0016571	histone methylation	The modification of histones by addition of methyl groups.
GO:0016582	non-covalent chromatin modification	NA
GO:0016585	chromatin remodeling complex	Any complex that mediates dynamic changes in eukaryotic chromatin.
GO:0018024	histone-lysine N-methyltransferase activity	Catalysis of the reaction: S-adenosyl-L-methionine + histone L-lysine = S-adenosyl-L-homocysteine + histone N6-methyl-L-lysine. The methylation of peptidyl-lysine in histones forms N6-methyl-L-lysine, N6,N6-dimethyl-L-lysine and N6,N6,N6-trimethyl-L-lysine derivatives.
GO:0030261	chromosome condensation	The progressive compaction of dispersed interphase chromatin into threadlike chromosomes prior to mitotic or meiotic nuclear division, or during apoptosis, in eukaryotic cells.
GO:0042054	histone methyltransferase activity	Catalysis of the transfer of a methyl group (CH3-) to a histone.
GO:0042393	histone binding	Interacting selectively with a histone, any of a group of water-soluble proteins found in association with the DNA of plant and animal chromosomes. They are involved in the condensation and coiling of chromosomes during cell division and have also been implicated in nonspecific suppression of gene activity.
Epigenetic factor
GO:0040029	regulation of gene expression, epigenetic	Any process that modulates the frequency, rate or extent of gene expression; the process is mitotically or meiotically heritable, or is stably self-propagated in the cytoplasm of a resting cell, and does not entail a change in DNA sequence.
GO:0045814	negative regulation of gene expression, epigenetic	Any epigenetic process that stops, prevents or reduces the rate of gene expression.
GO:0040029	regulation of gene expression, epigenetic	Any process that modulates the frequency, rate or extent of gene expression; the process is mitotically or meiotically heritable, or is stably self-propagated in the cytoplasm of a resting cell, and does not entail a change in DNA sequence.
Methyl (methylation, acetylation)
GO:0005732	small nucleolar ribonucleoprotein complex	A complex composed of RNA of the small nucleolar RNA (snoRNA) and protein, found in the nucleolus of a eukaryotic cell. Most are involved in a step of processing of rRNA: cleavage, 2'-O-methylation, or pseudouridylation. The majority, though not all, fall into one of two classes, box C/D type or box H/ACA type.
GO:0006306	DNA methylation	The covalent transfer of a methyl group to either N-6 of adenine or C-5 or N-4 of cytosine.
GO:0006473	protein amino acid acetylation	The addition of an acetyl group to a protein amino acid. An acetyl group is CH3CO-, derived from acetic [ethanoic] acid.
GO:0006479	protein amino acid methylation	The addition of a methyl group to a protein amino acid. A methyl group is derived from methane by the removal of a hydrogen atom.
GO:0016571	histone methylation	The modification of histones by addition of methyl groups.
GO:0018024	histone-lysine N-methyltransferase activity	Catalysis of the reaction: S-adenosyl-L-methionine + histone L-lysine = S-adenosyl-L-homocysteine + histone N6-methyl-L-lysine. The methylation of peptidyl-lysine in histones forms N6-methyl-L-lysine, N6,N6-dimethyl-L-lysine and N6,N6,N6-trimethyl-L-lysine derivatives.
Alcohol
GO:0003993	acid phosphatase activity	Catalysis of the reaction: an orthophosphoric monoester + H2O = an alcohol + phosphate.
GO:0004022	alcohol dehydrogenase activity	Catalysis of the reaction: an alcohol + NAD+ = an aldehyde or ketone + NADH + H+.
GO:0004024	alcohol dehydrogenase activity, zinc-dependent	Catalysis of the reaction: an alcohol + NAD+ = an aldehyde or ketone + NADH + H+.
GO:0006066	alcohol metabolism	The chemical reactions involving alcohols, any of a class of alkyl compounds containing a hydroxyl group.
GO:0016789	carboxylic ester hydrolase activity	Catalysis of the reaction: carboxylic ester + H2O = an alcohol + a carboxylate.
GO:0017169	CDP-alcohol phosphatidyltransferase activity	Catalysis of the reaction: CDP + alcohol = CMP + phosphatidyl alcohol.
GO:0019751	polyol metabolism	The chemical reactions involving a polyol, any polyhydric alcohol.
GO:0046164	alcohol catabolism	The breakdown into simpler components of alcohols, any of a class of alkyl compounds containing a hydroxyl group.
GO:0046165	alcohol biosynthesis	The formation from simpler components of alcohols, any of a class of alkyl compounds containing a hydroxyl group.
GO:0046364	monosaccharide biosynthesis	The formation from simpler components of monosaccharides, polyhydric alcohols containing either an aldehyde or a keto group and between three to ten or more carbon atoms.
GO:0046365	monosaccharide catabolism	The breakdown into simpler components of monosaccharides, polyhydric alcohols containing either an aldehyde or a keto group and between three to ten or more carbon atoms.
GO:0048029	monosaccharide binding	Interacting selectively with any monosaccharide. Monosaccharides are the simplest carbohydrates; they are polyhydric alcohols containing either an aldehyde or a keto group and between three to ten or more carbon atoms. They form the constitutional repeating units of oligo- and polysaccharides.
GO:0006473	protein amino acid acetylation	The addition of an acetyl group to a protein amino acid. An acetyl group is CH3CO-, derived from acetic [ethanoic] acid.
Retinol (Retinoic acid, Vitamin A, RAR, RXR)
GO:0005501	retinoid binding	Interacting selectively with retinoids, any member of a class of isoprenoids that contain or are derived from four prenyl groups linked head-to-tail. Retinoids include retinol and retinal and structurally similar natural derivatives or synthetic compounds, but need not have vitamin A activity.
GO:0006776	vitamin A metabolism	The chemical reactions involving any of the vitamin A compounds, retinol, retinal (retinaldehyde) and retinoic acid, all of which are derivatives of beta-carotene.
Proneuron (bHLH, NHLH, helix-loop-helix)
GO:0003678	DNA helicase activity	Catalysis of the hydrolysis of ATP to unwind the DNA helix at the replication fork, allowing the resulting single strands to be copied.
GO:0003724	RNA helicase activity	Catalysis of the unwinding of an RNA helix.
GO:0004003	ATP-dependent DNA helicase activity	Catalysis of the reaction: ATP + H2O = ADP + phosphate, driving the unwinding of the DNA helix.
GO:0004004	ATP-dependent RNA helicase activity	Catalysis of the reaction: ATP + H2O = ADP + phosphate, driving the unwinding of an RNA helix.
GO:0005581	collagen	Any of the various assemblies in which collagen chains form a left-handed triple helix; may assemble into higher order structures.
GO:0006265	DNA topological change	The process by which a transformation is induced in the tertiary structure of a DNA helix. This may be mediated by helicases, which can unwind the DNA duplex, thereby inducing formation of supercoils, or topoisomerases, which catalyze addition or removal of supercoils.
GO:0006270	DNA replication initiation	The process by which DNA replication is started; this involves the separation of a stretch of the DNA double helix, the recruitment of DNA polymerases and the initiation of polymerase action.
GO:0006284	base-excision repair	In base excision repair, an altered base is removed by a DNA glycosylase enzyme, followed by excision of the resulting sugar phosphate. The small gap left in the DNA helix is filled in by the sequential action of DNA polymerase and DNA ligase.
GO:0006289	nucleotide-excision repair	In nucleotide excision repair a small region of the strand surrounding the damage is removed from the DNA helix as an oligonucleotide. The small gap left in the DNA helix is filled in by the sequential action of DNA polymerase and DNA ligase. Nucleotide excision repair recognizes a wide range of substrates, including damage caused by UV irradiation (pyrimidine dimers and 6-4 photoproducts) and ch…
GO:0006302	double-strand break repair	The repair of double-strand breaks in DNA via homologous and nonhomologous mechanisms to reform a continuous DNA helix.
GO:0008026	ATP-dependent helicase activity	Catalysis of the reaction: ATP + H2O = ADP + phosphate to drive the unwinding of a DNA or RNA helix.
	Add the 129 homeobox genes here?? Need to discuss the logistics of this
Homeobox gene (Homeodomain)
GO:0007219	Notch signaling pathway	The series of molecular signals initiated by binding of an extracellular ligand to a Notch receptor on the surface of the target cell.
GO:0007605	perception of sound	The series of events required for an organism to receive an auditory stimulus, convert it to a molecular signal, and recognize and characterize the signal. Sonic stimuli are detected in the form of vibrations and are processed to form a sound.
GO:0007222	frizzled signaling pathway	The series of molecular signals initiated by binding of Wnt protein to a frizzled receptor on the surface of the target cell.
GO:0007223	frizzled-2 signaling pathway	The series of molecular signals initiated by binding of Wnt protein to a frizzled-2 receptor on the surface of the target cell.
GO:0016055	Wnt receptor signaling pathway	The series of molecular signals initiated by binding of Wnt protein to a receptor on the surface of the target cell.
GO:0030111	regulation of Wnt receptor signaling pathway	Any process that modulates the frequency, rate or extent of the activity of the Wnt receptor mediated signal transduction pathway.
GO:0030178	negative regulation of Wnt receptor signaling pathway	Any process that stops, prevents or reduces the rate of Wnt receptor signaling pathway activity.
Regulation of Transcription
GO:0000122	negative regulation of transcription from RNA polymerase II promoter	Any process that stops, prevents or reduces the rate of transcription from an RNA polymerase II promoter.
GO:0006357	regulation of transcription from RNA polymerase II promoter	Any process that modulates the frequency, rate or extent of transcription from an RNA polymerase II promoter.
GO:0016481	negative regulation of transcription	Any process that stops, prevents or reduces the rate of transcription.
GO:0016563	transcriptional activator activity	Any transcription factor required for initiation or upregulation of transcription.
GO:0042990	regulation of transcription factor-nucleus import	Any process that modulates the frequency, rate or extent of the movement of a transcription factor from the cytoplasm to the nucleus.
GO:0045892	negative regulation of transcription, DNA-dependent	Any process that stops, prevents or reduces the rate of DNA-dependent transcription.
GO:0045893	positive regulation of transcription, DNA-dependent	Any process that activates or increases the rate of DNA-dependent transcription.
GO:0045941	positive regulation of transcription	Any process that activates or increases the rate of transcription.
GO:0045944	positive regulation of transcription from RNA polymerase II promoter	Any process that activates or increases the rate of transcription from the RNA polymerase II promoter.
Nitric Oxide Signaling Pathway
GO:0006809	nitric oxide biosynthesis	The formation from simpler components of nitric oxide, nitrogen monoxide (NO), a colorless gas only slightly soluble in water.
GO:0046209	nitric oxide metabolism	The chemical reactions involving nitric oxide, nitrogen monoxide (NO), a colorless gas only slightly soluble in water.
[truncated: 3 more columns]
