# Supplementary material for: Alteration of gene expression by alcohol exposure at early neurulation
Source: BMC Genomics. 2011 Feb 21;12:124. doi: 10.1186/1471-2164-12-124 (PMC3056799; doi:10.1186/1471-2164-12-124)
Supplement: Additional file 2 — GO gene sets selected by keywords. List of gene sets used in GSEA analyses, derived from GO categories selected by key words for Early Development. Title of each set followed by Entrez Gene Ids of the genes in the set. [file 1471-2164-12-124-S2.XLS]

## Sheet: zhouGO
The mouse gene ontology database was loaded into R (www.r-project.org), and extracted into a text file with the BioConductor (www.bioconductor.org) package, GO (Gentleman et al., Genome Biology, 2004, 5, R80).
GO_0000072	M phase specific microtubule process	105988	18541	19385	16765	19384	75471	12189	13197	71924	16551	66977	229841	219103	108907	12954
GO_0000075	cell cycle checkpoint	269582	11920	12649	15270	15574	19247	19367	26416	27354	71375	245000	56150	66591	71890	107047	12534	54601
GO_0000077	DNA damage checkpoint	11920	12649	15270	15574	19247	19367	26416	27354	71375	245000
GO_0000079	regulation of cyclin dependent protein kinase activ	12367	12575	12576	12578	55948	66165	72949
GO_0000082	G1/S transition of mitotic cell cycle	12578	55948	66165	72949	12367	12575	12576	12322	12323	12325	13559	14852	14853	16412	17863	18018	19055	20555	24075	27401	56696	63955	67857	69581	108058
GO_0000086	G2/M transition of mitotic cell cycle	12578	55948	66165	72949	12367	12575	12576	12649	53892
GO_0000087	M phase of mitotic cell cycle	18005	56150	108907	64934	67052	16765	19384	75471	12235	12236	12316	12427	12428	12442	12449	12450	12452	12454	12530	12531	12532	12534	12566	12626	13006	14211	16319	16798	17120	17222	18003	18004	18472	19357	20842	20843	20962	21749	22390	23834	23954	23955	24061	26369	26370	26886	26951	27366
GO_0000088	mitotic prophase	14211	19118	19119	68298	70099	108907	215387
GO_0000118	histone deacetylase complex	60406	15181	19646	23942	216848	245688	20220	170787
GO_0000122	negative regulation of transcription from RNA polym	12029	12053	13047	13486	14536	15184	15205	15258	15901	15903	17127	17978	18091	18193	18506	19015	19016	19645	20466	20901	21385	21849	21885	22715	22761	22762	23942	27049	53975	54343	56233	56353	56461	58521	58805	59004	60406	66505	66556	68196	71041	73503	74019	74164	74318	74533	79221	79362
GO_0000123	histone acetyltransferase complex	21343	21374	24074	24075	63856	66464	68776	99730	108143	209361	226182	228980	237336	270627	14534	18519	328572
GO_0000158	protein phosphatase type 2A activity	19045	19046	19052	19053	19055	63953	67857	319520
GO_0000159	protein phosphatase type 2A complex	26931	26932	52432	71978	269643
GO_0000228	nuclear chromosome	225888	232811	71765	12591	18005	19361	235559	16319	17350	18970	20957	20962	50878	55993	56739	140557	217716	26914	51788	67552	17216	18393	56452	68396	14895	12412	12419	13435	13436	20230	20937	21454	22715	54427	64707	22385	14896	15364	19357	20587	22589	58206
GO_0000278	mitotic cell cycle	18005	56150	108907	12578	55948	66165	72949	12571	19054	12322	12323	12325	13559	14852	14853	16412	17863	18018	19055	20555	24075	27401	56696	63955	67857	69581	108058	67628	22791	71375	12649	53892	12530	12531	12532	68533	64934	67052	16765	19384	75471	12235	12236	12316	12427	12428	12442	12449
GO_0000279	M phase	18005	56150	108907	12954	12530	12531	12532	68533	64934	67052	105988	18541	19385	16765	19384	75471	17350	50878	12235	12236	12316	12427	12428	12442	12449	12450	12452	12454	12534	12566	12626	13006	14211	16319	16798	17120	17222	18003	18004	18472	19357	20842	20843	20962	21749	22390	23834	23954
GO_0000307	cyclin-dependent protein kinase holoenzyme complex	66165	12443	12447	12566	12567	12575	18538
GO_0000785	chromatin	12615	14958	15077	15078	15081	15270	15441	19118	19119	21958	21959	26914	50708	50709	51788	52076	67552	68024	68231	69382	69386	69389	76383	77605	78303	107970	171506	225724	244349	260423	268281	319158	319159	319188	360198	404634	71765	13433	13436	15181	15182	17190	17191	17257	22589	14895	12412	12419
GO_0000790	nuclear chromatin	26914	51788	67552	14895	12412	12419	13435	13436	20230	20937	21454	22715	54427	64707	22385	71765
GO_0000792	heterochromatin	26914	51788	67552	12412	12419	13435	13436	20230	20937	21454	22715	54427	64707	22385	13433	15181	15182	17190	17191	17257	22589
GO_0000904	cellular morphogenesis during differentiation	12822	18185	19892	14409	18508	19893	77945	170788	18212	13132	19699
GO_0000910	cytokinesis	108907	235320	12427	12428	12442	12443	12444	12445	12447	12448	12449	12450	12452	12454	12455	12530	12531	12532	12534	12537	12540	12545	12566	12567	12568	12571	12572	12626	14793	16319	16798	16881	16882	17222	18000	18004	18005	18472	18951	18952	19045	19046	19047	19200	20957	23834	23954	24050
GO_0001501	skeletal development	11595	12167	12814	12824	14219	18763	20682	21833	57329	11625	11698	11704	12096	12400	13406	13517	13801	14172	15891	17300	18675	19242	20750	21934	21943	22034	22156	54723	65960	74499	242050	16147	170574	319757	12977	19219	14183	19227	19228	17313	140780	18439	102657	94111	22057	11732	12020	12151
GO_0001502	cartilage condensation	11595	12167	12814	12824	14219	18763	20682	21833	57329
GO_0001503	ossification	16147	170574	319757	12977	19219	14183	19227	19228	19242	12096	17313	140780	18439	102657	94111	22057	11625	11698	11704	12400	13406	13517	13801	14172	14219	15891	17300	18675	20750	21833	21934	21943	22034	22156	54723	65960	74499	242050
GO_0001525	angiogenesis	12387	14254	16007	18741	67784	12922	18815	21825	21846	27494	107831	15901	18787	21687	23939	80898	11552	11600	11601	11727	11730	11852	12159	12306	12822	13713	13805	13819	13874	14173	14177	14205	14219	14367	14674	15110	15111	15251	16410	16542	16790	17129	18186	18654	19664	21380	21387	21928
GO_0001558	regulation of cell growth	214384	22401	56191	170770	12700	12702	12703	14219	14432	14456	15978	16006	16007	16008	16009	16010	16011	16012	17984	18003	18133	18413	18780	20416	21761	22088	22402	22403	27281	29817	50766	54607	55960	56213	56397	56468	66647	67296	71690	72075	72121	78558	192157	216233
GO_0001568	blood vessel development	11552	11600	11601	11727	11730	11852	12159	12306	12822	13713	13805	13819	13874	14173	14177	14205	14219	14254	14367	14674	15110	15111	15251	16410	16542	16790	17129	18186	18654	19664	21380	21387	21928	21944	22221	22339	22340	22341	26416	27279	50767	54485	58223	66549	68585	74144	140484	242687
GO_0001569	patterning of blood vessels	12387	14254	16007	18741	67784
GO_0001570	vasculogenesis	12705	15213	15214	15227	19271	19317	20423	27494	214384	319757
GO_0001654	eye development	12159	12954	12955	12966	14232	14616	17116	18504	18508	19014	19378	20423	20473	26401	65960	20848	56224	14409	19893	77945	170788	18424	233187	18185	18212	12028	14103	12064	12803	14173	11923	12167	17536	18012	22431
GO_0001656	metanephros development	12159	18121	19401	19713	218772	11607	12505	18514	18654	19197	74533	14561	14573	15396	15431	18504	18508	20537	20563	22431	68318	226548
GO_0001701	embryonic development (sensu Mammalia)	12159	12954	12955	12966	14232	14616	17116	18504	18508	19014	19378	20423	20473	26401	65960	76044	84505	11477	11835	13132	14463	16336	17173	18803	21420	21809	21812	22209	26572	27494	54427	56305	56406
GO_0001719	inhibition of caspase activation	11798	15370	15511
GO_0001747	eye development (sensu Mammalia)	12159	12954	12955	12966	14232	14616	17116	18504	18508	19014	19378	20423	20473	26401	65960
GO_0001754	eye photoreceptor cell differentiation	14409	18508	19893	77945	170788	18424	18185	18212	20848
GO_0001755	neural crest cell migration	11477	13618	24136
GO_0001763	branching morphogenesis	12387	14254	16007	18741	67784	11607	12505	18514	18654	19197	74533	16776	19045	19303	20423	21853
GO_0001764	neuron migration	13131	14083	16400	16917	18208	18472	19164	19302	19305	19649	19699	22160	22326	27140	77579	107751
GO_0001772	immunological synapse	16019	77647	14960	14961	12501	16797	18761	192662
GO_0001782	B cell homeostasis	12367	16150	16151	18707	18733	24099	57916	72049
GO_0001788	antibody-dependent cellular cytotoxicity	14129	14131	16017	380793
GO_0001794	type IIa hypersensitivity	14129	14131	16017	380793	12266	14127
GO_0001822	kidney development	12159	14561	14573	15396	15431	18504	18508	20537	20563	22431	68318	226548	18121	19401	19713	218772	11607	12505	18514	18654	19197	74533	11746
GO_0001836	release of cytochrome c from mitochondria	12028	12043	17869	58801
GO_0001838	embryonic epithelial tube formation	12808	13800	16911	18643	22160	22323	65100	71461	93840	244058
GO_0001841	neural tube formation	12808	13800	16911	18643	22160	22323	65100	71461	93840	244058
GO_0001843	neural tube closure	12808	13800	16911	18643	22160	22323	65100	71461	93840	244058
GO_0003678	DNA helicase activity	13871	13872	14375	22596	117599	191578	13206	170472	226153
GO_0003682	chromatin binding	12412	12416	12417	12418	12419	12593	12648	13390	13392	14056	17692	17977	19014	19821	20588	20937	22130	23834	26914	30951	50887	52609	56406	56456	64707	67773	68275	71389	73340	75339	94353	107932	217716
GO_0003724	RNA helicase activity	26900	53817	68278	108077	217207	13204	13205	13206	13207	13209	13211	56200	69192	104721
GO_0003774	motor activity	17918	71960	13417	13424	13426	13427	16551	16552	16553	16554	16558	16559	16560	16561	16562	16563	16564	16565	16568	16569	16570	16571	16572	16573	16574	16576	16578	16579	16580	16581	16593	16594	54152	56455	68097	74764	75563	110033	110082	110350	209737	216851	229841	235661	319991	381293	16582	11459
GO_0003777	microtubule motor activity	16582	13417	13424	13426	13427	16551	16552	16553	16554	16558	16559	16560	16561	16562	16563	16564	16565	16568	16569	16570	16571	16572	16573	16574	16576	16578	16579	16580	16581	16593	16594	54152	56455	68097	74764	75563	110033	110082	110350	209737	216851	229841	235661	319991	381293
GO_0003823	antigen binding	14960	14961	15006	50931	54167	15985	16017	16019	16069	16136	16142	70018	380793
GO_0003993	acid phosphatase activity	11431	11432	11433	14695	17330	56318	59015	66659	327655
GO_0004003	ATP-dependent DNA helicase activity	191578	13871	13872	14375	22596	117599
GO_0004004	ATP-dependent RNA helicase activity	26900	53817	68278	108077	217207
GO_0004022	alcohol dehydrogenase activity	11522	11529	11532	12972	14104	20322	26876	26949	66609	67103	69117	170728	225791	270097
GO_0004024	alcohol dehydrogenase activity, zinc-dependent	11522	11529	11532	12972	14104	20322	26876	26949	66609	67103	69117	170728	225791	270097
GO_0004402	histone acetyltransferase activity	14534	18519	107435	328572
GO_0004407	histone deacetylase activity	93759	15181	15182	15183	15184	15185	23942	56233	79221	170787
GO_0004693	cyclin-dependent protein kinase activity	12445	12566	12567	12568	12571	12572	54124	66197	66671	71091	107951	264064
GO_0004707	MAP kinase activity	18099	19094	23939	26413	26414	26415	26416	26417	26419	26420	29857	50772	225724
GO_0004861	cyclin-dependent protein kinase inhibitor activity	12367	12575	12576	12577	12578	12579	12580	12581
GO_0004984	olfactory receptor activity	18314	18367	18369	29845	29846	29849	56014	56858	57269	57270	57271	66786	71217	75911	80706	117004	117005	170639	258364	258531	259097
GO_0005006	epidermal growth factor receptor activity	13649	16001	16337	23920
GO_0005007	fibroblast growth factor receptor activity	14182	14183	14184	14186
GO_0005021	vascular endothelial growth factor receptor activit	14254	14257	16542	18007	18595	18596
GO_0005024	transforming growth factor beta receptor activity	12167	110542	11477	11479	11480	11481	11482	12166	12168	21812	21813
GO_0005104	fibroblast growth factor receptor binding	14165	14166	14167	14168	14169	14170	14171	14172	14173	14174	14175	14176	14177	14178	14179	14180	64654	80857
GO_0005125	cytokine activity	14165	14166	14167	14168	14169	14170	14171	14172	14173	14174	14175	14176	14177	14178	14179	14180	64654	80857	15962	15965	15977	16163	16168	16189	16196	16198	60505	12981	319146	15978	16183	16187	16191	16193	16159	16878	18413	19110	16173	16175	16176	16181	54448	54450	58887	69677	215257	215274
GO_0005172	vascular endothelial growth factor receptor binding	11600	11601	11602	14205
GO_0005200	structural constituent of cytoskeleton	11459	11461	11464	11465	11468	11470	11471	11475	13346	13829	16660	16661	16663	16664	16665	16666	16667	16668	16669	16670	16671	16672	16673	16675	16678	16679	16680	16681	16682	16687	16688	16691	16939	17868	17929	17930	18286	20754	20755	21924	21925	21952	21953	21954	21955	21956	21957	22003
GO_0005212	structural constituent of eye lens	12075	12954	12955	12957	12958	12959	12960	12961	12962	12964	12965	12966	12967	12969	12970	12971	12972	17339	107993	233187
GO_0005326	neurotransmitter transporter activity	102857	13162	14411	14412	14664	15567	20538	21366	22598	22599	56774	68816	103098	104245	229706	232333	240332	243616
GO_0005501	retinoid binding	19659	19660	19662	19771	22139	63954	12903	13863	19661
GO_0005519	cytoskeletal regulatory protein binding	17755	17756	17758	17760	17761	17762	30785
GO_0005520	insulin-like growth factor binding	14219	16001	16004	16005	16006	16007	16008	16009	16010	16011	16012	18133	22402	22403	29817	50766	56213	71690	78558
GO_0005549	odorant binding	16820	16821	17840	17842	17843	17844	18249	54192	66822	67731	117004	117005
GO_0005581	collagen	12830	94216	12831	12832	53867	12840	12841	12813	12814	12815	12816	12818	12819	12821	12822	12823	12824	12825	12826	12827	12828	12829	12833	12834	12835	12836	12837	12839	12842	12843	107581	329941
GO_0005635	nuclear membrane	13726	98386	106582	16418	16905	16906	16907	53322	66679	12301	16004	27281	52793	56149	64292	67169	67500	226641	16211	18141	18226	19384	22218	53319	54563	56488	65246	66011	68051	70572	71805	75471	75751	76582	103468	110750	170762	212999	223921	226432	230673	233726	234733	234865	238799	330609	11750	13559
GO_0005643	nuclear pore	16211	18141	18226	19384	22218	53319	54563	56488	65246	66011	66679	68051	70572	71805	75471	75751	76582	103468	110750	170762	212999	223921	226432	230673	233726	234733	234865	238799	330609
GO_0005665	DNA-directed RNA polymerase II, core complex	20020	20021	66420	67710	69833	69920	108098	245841
GO_0005680	anaphase-promoting complex	52563	66440	68999
GO_0005694	chromosome	14896	15364	19357	20587	22589	56739	58206	11799	12235	12412	12615	12616	12617	16319	16469	17345	20871	26951	56150	67052	108000	140557	229841	12419	18519	20466	26886	27223	54141	66977	67773	76748	225888	232811	11991	21745	21749	21750	21752	28113	57321	72400	101185	103677	12416	12417	12418	12593
GO_0005720	nuclear heterochromatin	26914	51788	67552	12412	22385	12419	13435	13436	20230	20937	21454	22715	54427	64707
GO_0005721	centric heterochromatin	12412	22385
GO_0005730	nucleolus	21339	21340	21341	21374	117109	223691	68147	74097	208366	16334	20638	20641	20643	50783	66094	67207	67332	67678	68011	72290	76522	78651	104367	104433	107686	116748	20016	20017	20018	20019	69833	245841	71952	12370	12181	12578	14049	14113	15951	17246	17345	17975	18148	21429	21973	22184	26919	27993
GO_0005732	small nucleolar ribonucleoprotein complex	16334	20638	20641	20643	50783	66094	67207	67332	67678	68011	72290	76522	78651	104367	104433	107686	116748
GO_0005736	DNA-directed RNA polymerase I complex	20016	20017	20018	20019	69833	245841
GO_0005744	mitochondrial inner membrane presequence translocas	21854	21855	21856	30055	53600	56322	67036
GO_0005747	respiratory chain complex I (sensu Eukaryota)	17991	17992	17993	17995	66416	68349	68375	70316	227197	407785
GO_0005751	respiratory chain complex IV (sensu Eukaryota)	12857	12858	12859	12861	12862	12864	12865	12867	12868	12869	84682	110323
GO_0005759	mitochondrial matrix	18975	56280	56282	56284	60441	65111	66493	67840	68463	99045	107734	19935	27393	27395	27397	27398	66419	66448	68537	75398	94061	94062	94063	94064	94065	94066	94067	107732	50529	64655	64656	64657	64658	64659	64660	12040	15929	27402	235339	66841	110826	110842	12261	18041	20216	68738	117147	212647
GO_0005761	mitochondrial ribosome	19935	27393	27395	27397	27398	66419	66448	68537	75398	94061	94062	94063	94064	94065	94066	94067	107732	50529	64655	64656	64657	64658	64659	64660	56280	56282	56284	60441	65111	66493	67840	68463	99045	107734
GO_0005813	centrosome	21454	71924	100986	103733	103768	12626	18541	26370	56427	207175	74187	18472	19124	19385	21335	26369	26914	56705	67203	69957	76816	83431	217232	219103
GO_0005819	spindle	21454	71924	100986	103733	103768	18005	26416	51885	74237	259279	18472	18541	19124	19385	21335	26369	26370	26914	56705	67203	69957	76816	83431	217232	219103	12626	56427	207175	56150	54141	108907	74187	11651	11920	17869	19645	20111	20112	20729	23834	23938	107771	110033	233406	328417
GO_0005830	cytosolic ribosome (sensu Eukaryota)	19921	19941	19951	23879	26961	67025	67248	67281	67671	68172	230780	20044	20068	20088	20090	20102	20104	20115	54127	57294	66184	66475	67427	68052	19933	19934	19942	19943	19944	19981	19982	19983	19988	19989	20005	20042	20054	20055	20084	20085	20091	20103	20116	65019	269261	270106
GO_0005843	cytosolic small ribosomal subunit (sensu Eukaryota)	20044	20068	20088	20090	20102	20104	20115	54127	57294	66184	66475	67427	68052
GO_0005853	eukaryotic translation elongation factor 1 complex	13628	55949	66656	67160	71835	214669
GO_0005858	axonemal dynein complex	13417	21648	75563	110082
GO_0005871	kinesin complex	16551	16552	16553	16554	16558	16559	16560	16561	16562	16563	16564	16565	16568	16569	16570	16571	16572	16573	16574	16576	16578	16579	16580	16581	16582	16593	16594	74764	110033	209737	319991	381293
GO_0005882	intermediate filament	16418	16905	16906	16907	18040	209239	380684	16661	16664	22352	12075	13035	13346	14580	16660	16663	16665	16666	16667	16668	16669	16670	16671	16672	16673	16675	16678	16679	16680	16681	16682	16687	16688	16691	16699	16700	16701	16702	16703	17427	18008	18039	19132	53617	53622	56430	56735	64818
GO_0005903	brush border	14725	19126	22349	56226	58866	65969	67880	142681	226999
GO_0005925	focal adhesion	14083	16202	16399	16885	18479	19303	21804	21894	21961	22323	22330	56013	57342	76709	110829	225341	286940
GO_0006020	myo-inositol metabolism	71780	27399	55980	114663	228550
GO_0006066	alcohol metabolism	67880	26384	18640	170768	80294	140484	11450	14380	14381	14385	14447	15379	16333	16334	16592	16846	18166	18609	19013	21926	26416	56017	68263	100198	105787	12015	14430	14595	14635	69976	74246	71336	27399	55980	114663	228550	71780	14626	14933	56209	66569	68616	71584	14555	14571	56857	333433	11910
GO_0006084	acetyl-CoA metabolism	60525	68738	104112	18604	27273	235339	67528	15360	56690	74156	208715
GO_0006119	oxidative phosphorylation	17995	66218	68197	68349	72900	75406	227197	66152	66576	67530	11946	11947	11949	11950	11951	11957	11958	11964	11966	11972	11973	11984	27425	28080	54411	66144	66335	67126	67942	71492	71679	73834	74915	114143	228033	66445
GO_0006265	DNA topological change	21969	21973	21974	21975	21976	26972	53860	59024	72960	84092
GO_0006270	DNA replication initiation	12447	12448	12544	17215	17216	17217	17218	17219	17220	66634
GO_0006284	base-excision repair	18538	18970	18971	56626	11545	11546	17193	18207	18294	19364	70603	268395
GO_0006289	nucleotide-excision repair	67710	71991	218892	13870	13871	13872	19358	19359	20874	22590	22591	22592	50505	55947	140917	209357
GO_0006302	double-strand break repair	15270	19365	14375	22596	17535	19090	108138
GO_0006306	DNA methylation	12805	13018	13433	13434	13435	13436	15201	16531	17082	17190	17191	17192	17193	20877	30925	68043	69536	70604	74288	75422	76594	78796	269378
GO_0006309	DNA fragmentation during apoptosis	13347	13421	17869	20655	26926
GO_0006325	establishment and/or maintenance of chromatin archi	12412	12416	12417	12418	12419	12593	12648	17692	20588	20937	22385	30951	52609	64707	67773	71389	73340	75339	83766	93762	107932	216848	12615	14958	15078	15081	15270	15441	17216	17954	17955	20586	22110	26914	50708	50709	51788	52076	52808	53605	54561	56086	66403	66929	67155	68024	68231	72480
GO_0006333	chromatin assembly or disassembly	12615	14958	15078	15081	15270	15441	17216	17954	17955	20586	22110	26914	50708	50709	51788	52076	52808	53605	54561	56086	66403	66929	67155	68024	68231	72480	76383	77605	78303	107970	171506	225724	244349	260423	268281	360198	12412	12416	12417	12418	12419	12593	12648	17692	20588	20937	22385	30951
GO_0006334	nucleosome assembly	50708	50709	12615	14958	15078	15081	15270	15441	17216	17954	17955	20586	22110	26914	51788	52076	52808	53605	54561	56086	66403	66929	67155	68024	68231	72480	76383	77605	78303	107970	171506	225724	244349	260423	268281	360198
GO_0006338	chromatin remodeling	30951	50721	64383	64384	68346	75387	93759	209011	12180	14896	16596	19646	20587	20923	21761	22130	22385	23942	56456	71952	93762	114642	116848	245688
GO_0006342	chromatin silencing	30951	50721	64383	64384	68346	75387	93759	209011
GO_0006357	regulation of transcription from RNA polymerase II	12029	12053	13047	13486	14536	15184	15205	15258	15901	15903	17127	17978	18091	18193	18506	19015	19016	19645	20466	20901	21385	21849	21885	22715	22761	22762	23942	27049	53975	54343	56233	56353	56461	58521	58805	59004	60406	66505	66556	68196	71041	73503	74019	74164	74318	74533	79221	79362
GO_0006473	protein amino acid acetylation	56292	107435	18519
GO_0006479	protein amino acid methylation	57295	329504	14056	20230	59035	225888	232811	18537	69536
GO_0006635	fatty acid beta-oxidation	11430	11450	13177	74147	80911	93732	97212	231086
GO_0006776	vitamin A metabolism	11668	13863	19378	232174	19892	26358	237320	79235
GO_0006809	nitric oxide biosynthesis	56455	19288	15289	18125	18126	18127	51793	69219
GO_0006836	neurotransmitter transport	13162	12889	12890	14411	14412	14664	15567	15893	20508	20538	20907	20908	20909	21366	22348	22598	22599	56216	56774	64051	68816	102857	103098	104015	104245	110877	116838	214084	229706	232333	240332	241770	242662	243616
GO_0006910	phagocytosis, recognition	14129	14131	16017	17304	19261	56644	69165	140792	380793
GO_0006914	autophagy	11793	67526	77040	19336	56208	66615	67443	74244	94221	242557
GO_0006916	anti-apoptosis	11798	15370	15511	17869	20583	24099	11796	11797	11799	11800	12043	12048	12049	12064	12211	12608	13135	13628	14605	15194	15201	16000	16872	18509	18706	18715	18970	19099	19823	21672	22070	22339	23837	23873	29810	67118	70527	97541	107503	109006	170755	223701	227154	232679	241656	329581
GO_0006917	induction of apoptosis	12028	58801	12015	12487	12507	20737	94043	223453	12049	12070	12367	14102	21926	26885	17688	17869	18750	56072	106389	11920	12189	17193	17350	14775	19823	15951	22059	12124	12362	12363	12364	12365	12366	12368	12369	12370	12371	12608	12633	12684	13347	14311	15370	17831	18053	18815	19211	22061
GO_0006919	caspase activation	11798	15370	15511	12018	12028	13063	12550	17314	66824	192656	11783	12042	17869	19823	26885	73916	107607	215114	368204
GO_0006921	disassembly of cell structures during apoptosis	13347	13421	17869	20655	26926	12028
GO_0006954	inflammatory response	19218	94176	14129	14131	16017	380793	12266	14127	20737	14130	14125	17840	12986	15978	16176	16409	16414	18750	20309	56069	12768	16170	20298	15101	77777	21926	16184	102657	11990	12310	12475	12655	12772	12773	12918	13349	13610	14825	15139	15945	16175	16183	16621	16644	16992	17079	17084	17087
GO_0006979	response to oxidative stress	11758	14775	214254	22229	108954	12359	13861	13871	14388	14776	14778	14779	14780	15926	17523	18477	19122	20655	21672	22018	22590	56338	67305	75512	110265	218892
GO_0007001	chromosome organization and biogenesis (sensu Eukar	11545	15511	22427	28113	269400	14779	20230	20664	20675	67155	93760	12412	12416	12417	12418	12419	12593	12648	17692	20588	20937	22385	30951	52609	64707	67773	71389	73340	75339	83766	93762	107932	216848	12615	14958	15078	15081	15270	15441	17216	17954	17955	20586	22110	26914	50708	50709	51788
GO_0007017	microtubule-based process	12954	105988	11799	14083	21689	24084	51885	53857	56486	70430	71062	74237	77963	170833	259279	320191	17755	17756	13417	13424	13426	13427	14465	15229	16709	18198	21647	22142	22143	22144	22145	22146	22147	22152	22153	22248	56427	56444	56455	67068	67951	75050	76895	101095	103733	103768	110082	110350
GO_0007018	microtubule-based movement	13518	18472	83431	15114	15194	13417	13424	13426	13427	14465	15229	16709	18198	21647	22142	22143	22144	22145	22146	22147	22152	22153	22248	53857	56427	56444	56455	67068	67951	75050	76895	101095	103733	103768	110082	110350	216851	227613	235661
GO_0007050	cell cycle arrest	11426	11636	12575	12576	12577	12578	13197	13198	13518	14451	14453	17685	18763	18764	18858	20555	22088	67874	68567	68755	72391	75747	230784	271278
GO_0007052	mitotic spindle organization and biogenesis	108907	16765	19384	75471
GO_0007067	mitosis	18005	56150	108907	64934	67052	16765	19384	75471	14211	19118	19119	68298	70099	215387	69562	217232	66591	71890	107047	12534	54601	52563	68999	12235	12236	12316	12427	12428	12442	12449	12450	12452	12454	12530	12531	12532	12566	12626	13006	16319	16798	17120	17222	18003	18004	18472	19357	20842
GO_0007076	mitotic chromosome condensation	14211	19118	19119	68298	70099	108907	215387
GO_0007091	mitotic metaphase/anaphase transition	52563	68999	56150	217232
GO_0007098	centrosome cycle	16551	19385	12189	13197	71924
GO_0007156	homophilic cell adhesion	11994	12550	12551	12552	12554	12555	12556	12557	12558	12560	12561	12562	12563	12564	12565	12614	13505	13506	13507	13510	13511	18526	19713	22295	23836	53601	53883	54216	64085	65945	69524	72040	73173	75599	93872	93873	93874	93875	93876	93877	93878	93879	93880	93881	93882	93883	93884	93885
GO_0007160	cell-matrix adhesion	11856	19303	11848	12568	12587	13607	14219	14756	16398	16399	16400	16401	16402	16403	16404	16407	16408	16409	16410	16411	16412	16414	16415	16416	16419	16420	16421	18073	18074	19261	21683	21687	67378	71386	71927	72832	77917	77921	77922	80296	94228	104099	105298	110829	114249	140474	192897	223272
GO_0007162	negative regulation of cell adhesion	13131	20737	56013	66116	68396	69049	93673	93674	104836	223881
GO_0007163	establishment and/or maintenance of cell polarity	94176	22350	15223	16897	16202	71461	224912	11426	14107
GO_0007173	epidermal growth factor receptor signaling pathway	17974	18588	78600	12328	13649	15200	21667	52614
GO_0007179	transforming growth factor beta receptor signaling	17125	17126	17127	17128	17129	17130	17131	20742	22057	13805	23863	12156	12159	12161	12162	12167	18121	26940	65960	243833	20901	56213	66042	69121	73230	74499	83554	11477	11482	12160	12163	12164	12166	12168	14573	16998	18119	21803	21812	26401	26409	68010	75901	105352	108075	110542	268977
GO_0007219	Notch signaling pathway	16195	14357	18128	19664	50754	57750	67605	74198	80904	84653	103806	140484
GO_0007222	frizzled signaling pathway	12005	12006	13542	13543	13544	14371	21885	21886	21887	21888	93897
GO_0007223	frizzled-2 signaling pathway	20890	22408	22409	22410	22411	22412	22413	22414	22415	22416	22417	22418	22419	22420	22421	22422	22423	93735	216795
GO_0007268	synaptic transmission	20614	98660	140919	140483	14125	14131	21823	21990	216343	12287	18189	18190	18191	20964	20965	27204	104245	12326	22333	22335	50876	11438	11440	11444	12671	23936	108015	108043	110834	110835	110902	231252	13655	18205	20615	20909	22318	94090	13162	18227	12846	17161	72560	170952	268860	12647	14415	14417
GO_0007270	nerve-nerve synaptic transmission	11438	11440	11444	12671	23936	108015	108043	110834	110835	110902	231252	12326	22333	22335	50876
GO_0007271	synaptic transmission, cholinergic	11438	11440	11444	12671	23936	108015	108043	110834	110835	110902	231252
GO_0007346	regulation of progression through mitotic cell cycl	27214	67177	12228	56057	15183	15228	56321	67874
GO_0007369	gastrulation	17126	17127	18124	18747	19084	21389	26940	12159	12387	12667	16825	16973	16974	17128	18193	19821	22642	27494	67916	14042	15260	27217	76688
GO_0007386	compartment specification	18516	13388	13389	16848	18128
GO_0007389	pattern specification	12387	14254	16007	18741	67784	12006	18530	22416	56184	76365	140484	13388	17285	17286	18553	14106	17684	18119	18128	18129	18764	19726	21821	23863	246102	13543	16658	70122	13389	16848	18516	21415	21667	11789	68897	319757	20465	23892	235320	16825	19821	12166	13797	15394	15416	16973	16974	17126
GO_0007405	neuroblast proliferation	12064	18222	18223	18472	20423	216739
GO_0007409	axonogenesis	11876	11924	12162	12399	12561	12661	13641	13643	13800	13838	13844	13845	14009	14472	14587	16728	18053	18208	18508	19649	19876	20356	20423	20562	20563	20564	21375	22323	22326	65254	110648	226251	231876	270190	16574	18612	15228	27279	13636	21844	70083	12568	12912	13395	16765	18209	18717	19247
GO_0007411	axon guidance	16574	18612	13643	15228	18208	12561	27279	11876	11924	12162	12399	12661	13641	13800	13838	13844	13845	14009	14472	14587	16728	18053	18508	19649	19876	20356	20423	20562	20563	20564	21375	22323	22326	65254	110648	226251	231876	270190
GO_0007417	central nervous system development	11783	11878	11921	12151	12667	12767	13796	13797	13983	14182	14634	14843	15209	15228	15372	16001	16870	17295	18121	18205	18508	19014	19699	20315	20363	20473	21869	22253	22326	30957	56406	108124	110279	12159	15242	17701	18222	18223	18423	18424	20675	54713	65960	18742	15394	20423	13193	14265
GO_0007420	brain development	12159	15242	17701	18222	18223	18423	18424	20675	54713	65960	18742	15394	20423	11783	11878	11921	12151	12667	12767	13796	13797	13983	14182	14634	14843	15209	15228	15372	16001	16870	17295	18121	18205	18508	19014	19699	20315	20363	20473	21869	22253	22326	30957	56406	108124	110279
GO_0007422	peripheral nervous system development	12954	12955	12957	12958	12959	12960	12961	12962	12964	12965	12966	12967	12969	12970	12971	12972	11876	13618	13866	13867	14573	14587	18049	18205	211323	230775
GO_0007423	sensory organ development	12954	12955	12957	12958	12959	12960	12961	12962	12964	12965	12966	12967	12969	12970	12971	12972
GO_0007498	mesoderm development	17126	17127	18124	18747	19084	21389	26940	22061	12159	21415	12166	12169	14042	16870	18426	19052	22339	211151
GO_0007507	heart development	20679	14609	14613	15242	17684	19014	12156	11477	11492	12154	12159	12180	12373	12387	13543	13805	13866	13867	13869	14167	14463	14672	14682	15184	15559	16401	18018	18021	18091	18128	18741	18763	19056	19058	19164	19271	19664	20682	20807	21380	21823	27217	56406	67451	73181	74318	79221	116904
GO_0007519	myogenesis	16716	20648	12647	19699	268566	18198	17127	21803	57810	108000	117606	415115	21393	66978	11848	12823	13009	13717	17877	17878	17927	17928	18815	53620	93759	215031	286940	328572
GO_0007600	sensory perception	11304	11994	12057	12788	13603	14409	14539	14685	14686	14913	14919	17339	18582	18587	18588	19023	19133	19661	19674	19682	19739	19771	19881	19888	19889	19892	19893	20028	20132	20215	20476	22157	22248	22293	30044	30952	54652	57811	66011	67466	70355	72205	76376	77945	77974	78600	79235	81004
GO_0007605	perception of sound	11941	11994	12005	12581	13409	14623	17342	17754	17910	17920	17921	18419	20499	20776	21683	21684	21834	22141	22295	22388	23985	30055	54422	54722	66218	72205	73750	80297	81004	110695	110935	140476	171166	260301
GO_0007606	sensory perception of chemical stimulus	12789	13108	14680	14823	18314	18367	18369	18378	29845	29846	29849	56014	56858	57269	57270	57271	66786	80706	94215	104111	117004	117005	170639	233649	258364	258531	259097	171209	14688	64337	24112
GO_0007608	perception of smell	12789	13108	14680	14823	18314	18367	18369	18378	29845	29846	29849	56014	56858	57269	57270	57271	66786	80706	94215	104111	117004	117005	170639	233649	258364	258531	259097
GO_0007626	locomotory behavior	13643	13838	20273	110265	18203	18386	18419	19063	22095	57340	12669	18143	11732	11899	11994	12287	12307	12614	13488	14681	14708	18166	18574	19317	19699	20363	54713	75141	171166	211323
GO_0008016	regulation of heart contraction rate	11464	12287	14609	14678	14679	14681	15200	16511	20688	21823	21833	21834
GO_0008021	synaptic vesicle	20977	66237	72003	22318	107767	13446	13447	14810	14812	17306	19027	19339	19894	20964	20965	20972	20973	20979	20980	20981	20983	27204	53420	53945	54524	54525	54526	54725	55925	56807	60425	60510	64051	64176	66290	67295	69908	74413	75209	80976	140919	171180	218038	229521	320405
GO_0008026	ATP-dependent helicase activity	13871	13872	14375	22596	117599	26900	53817	68278	108077	217207	191578	12144	12648	13129	13204	13205	13206	13207	13209	13211	13680	13681	13682	13990	15201	18130	19366	19691	20585	20586	20589	22427	26369	26370	27225	30959	52513	53975	56200	64340	66942	67755	67848	68058	69192	71389	71586	71723
GO_0008083	growth factor activity	12981	16183	16187	16189	16191	16193	16196	16198	16159	16173	16175	16176	16181	54448	54450	58887	69677	215257	215274	11876	11839	12064	12153	12154	12155	12156	12159	12160	12161	12162	12163	12164	12165	12223	12587	12977	12985	13590	13645	13874	14123	14165	14166	14167	14168	14169	14170	14171
GO_0008090	retrograde axon cargo transport	13518	18472	83431
GO_0008201	heparin binding	11504	11803	11816	11818	11820	11905	12831	14173	14180	14182	14183	14219	14268	14314	15160	15191	15200	15289	15450	16007	16782	16891	16956	16976	17229	17242	17967	19242	19934	20306	20307	20720	21825	21826	22339	22340	22370	26465	30806	56744	76507	81877	93695
GO_0008284	positive regulation of cell proliferation	12575	16019	16196	24099	72049	108723	12487	12501	16168	18761	20737	58205	12576	12785	12822	13557	13610	14165	14178	14180	14183	16202	16992	17116	18214	19290	20423	21667	21926	22033	26371	28106	54635	66049	66283	67125	68337	68612	69562	69583	170799	214384
GO_0008285	negative regulation of cell proliferation	12064	12367	14130	16331	57916	114774	208154	16184	20737	58205	102657	12226	12575	12576	14302	16452	17831	17974	19054	19130	20555	20556	20557	21784	21803	21809	22088	27967	52679	54353	54601	58208	66141	67155	72981	76281	104416	105837	114229	116701	170823	235320
GO_0008305	integrin complex	14756	16398	16399	16400	16401	16402	16403	16404	16407	16408	16409	16410	16411	16412	16414	16415	16416	16419	16420	16421	67378	71386	71927	72832	77917	77921	77922	104099	192897	223272	241226	320910
GO_0008344	adult locomotory behavior	13643	13838	20273	110265	18203	18386	18419	19063	22095
GO_0008366	nerve ensheathment	13654	13866	14360	17196	18823	22239	53897	18417	19015	19317
GO_0008536	Ran GTPase binding	56488	56705	57785	65246	66011	70572	71998	226432
GO_0008543	fibroblast growth factor receptor signaling pathway	12393	15245	14165	14180	14219
GO_0008624	induction of apoptosis by extracellular signals	12049	12070	12367	14102	21926	26885	12015	12028	12487	12507	20737	94043	223453
GO_0008629	induction of apoptosis by intracellular signals	11920	12189	17193	17350	12367	14775	19823	15951	22059	12028	17688	17869	18750	56072	58801	106389
GO_0008630	DNA damage response, signal transduction resulting	15951	22059	11920	12189	17193	17350
GO_0008632	apoptotic program	11798	15370	15511	12028	12043	17869	58801	13347	13421	20655	26926	11783	12042	19823	26885	73916	107607	215114	368204	12018	13063	11651	18715	65111	12550	17314	66824	192656	14049	14082	54673	56215	66940
GO_0008637	apoptotic mitochondrial changes	12028	12043	17869	58801	11651	18715	19823	26926	65111
GO_0009790	embryonic development	12387	14254	16007	18741	67784	11477	11835	13132	14463	16336	17173	18803	19014	21420	21809	21812	22209	26572	27494	54427	56305	56406	17126	17127	18124	18747	19084	21389	26940	12159	12954	12955	12966	14232	14616	17116	18504	18508	19378	20423	20473	26401	65960	12006	18530	22416	56184	76365
GO_0009791	post-embryonic development	18291	55993	60534	228980	11576	18126	18127	18667	56484	93759	26423	13871	17850	20363	20437
GO_0009792	embryonic development (sensu Metazoa)	11477	11835	13132	14463	16336	17173	18803	19014	21420	21809	21812	22209	26572	27494	54427	56305	56406	17126	17127	18124	18747	19084	21389	26940	12159	12954	12955	12966	14232	14616	17116	18504	18508	19378	20423	20473	26401	65960	12006	18530	22416	56184	76365	140484	13388	17285	17286	76044
GO_0009795	embryonic development	12159	12954	12955	12966	14232	14616	17116	18504	18508	19014	19378	20423	20473	26401	65960	12808	13800	16911	18643	22160	22323	65100	71461	93840	244058	27217	18530	22341	105782	13380	13395	13396	13798	14119	14634	15433	19206	20481	21387	21388	22418	22421	23892	232174	235320	320145	12387	216795
GO_0009880	embryonic pattern specification	12387	14254	16007	18741	67784	13388	17285	17286	18553	13543	16658	56184	70122	21415	21667	20465	23892	68897	235320
GO_0009913	epidermal cell differentiation	13047	14581	171166
GO_0010001	glial cell differentiation	18015	14173	14176	16000	19699	70083	211323
GO_0012502	induction of programmed cell death	12028	58801	12015	12070	12124	12362	12363	12364	12365	12366	12367	12368	12369	12370	12371	12608	12633	12684	13347	14311	15370	17831	18053	18815	19211	22061	26943	30954	51800	54673	54711	56484	56532	57748	60599	64058	66642	66824	66854	66940	71361	80707	98267	107607	170770	171388	368204	12487
GO_0015629	actin cytoskeleton	12306	13800	14201	19200	19247	19882	20411	77113	77579	286940	13417	21648	75563	110082	17880	22138	98932	21924	21925	21952	21953	21954	21955	21956	21957	22003	22004	59069	11472	11474	13424	13426	13427	21647	56455	67665	110350	235661	22428	53598	54130	56444	59288	69654	226977	11459	11461	11464
GO_0015980	energy derivation by oxidation of organic compounds	13853	14385	18679	18682	19045	19046	19047	19059	19309	53412	58200	66849	68961	74185	77559	110078	110094	110095	140491	244416	14377	14936	14937	27357	232493	14387	58866	15926	104112	269951	11910	11911	12352	14120	14121	14555	14571	14751	18534	18563	21991	74551	257635	11674	11676	12183	13382	13806
GO_0016010	dystrophin-associated glycoprotein complex	13138	20392	24051	24052	24053
GO_0016011	dystroglycan complex	20392	24051	24052	24053	13138
GO_0016049	cell growth	12700	12702	12703	14219	14432	14456	15978	16006	16007	16008	16009	16010	16011	16012	17984	18003	18133	18413	18780	20416	21761	22088	22402	22403	27281	29817	50766	54607	55960	56213	56397	56468	66647	67296	71690	72075	72121	78558	192157	216233	214384	22401	56191	170770	13590	13730	13732	14199
GO_0016055	Wnt receptor signaling pathway	12005	12006	13542	13543	13544	14371	21885	21886	21887	21888	93897	20890	22408	22409	22410	22411	22412	22413	22414	22415	22416	22417	22418	22419	22420	22421	22422	22423	93735	216795	14241	67916	13380	20473	24117	50781	56811	67087	11789	12387	12995	13000	14296	14362	14365	14366	14367	14368
GO_0016068	type I hypersensitivity	14130	14125	14131	16017	380793	17840
GO_0016079	synaptic vesicle exocytosis	20614	20615	20909	22318	94090
GO_0016323	basolateral plasma membrane	11830	192897	11828	11928	11931	12309	12361	12387	13383	13649	16400	16403	17698	20496	20544	28248	59079	80979	107723	108030	110935
GO_0016331	morphogenesis of embryonic epithelium	12808	13800	16911	18643	22160	22323	65100	71461	93840	244058	18530	22341	105782
GO_0016337	cell-cell adhesion	11994	12550	12551	12552	12554	12555	12556	12557	12558	12560	12561	12562	12563	12564	12565	12614	13505	13506	13507	13510	13511	18526	19713	22295	23836	53601	53883	54216	64085	65945	69524	72040	73173	75599	93872	93873	93874	93875	93876	93877	93878	93879	93880	93881	93882	93883	93884	93885
GO_0016339	calcium-dependent cell-cell adhesion	11877	12557	12558	22295	53601	73173
GO_0016358	dendrite morphogenesis	12064	17755	17756	18479	19353	93842	109904	217124	269397
GO_0016459	myosin	17880	22138	98932	17913	17879	17882	17883	17884	17885	17888	17896	17897	17898	17901	17904	17906	17907	17909	17910	17912	17916	17918	17919	17920	17921	17922	17925	70737	71602	71960	77579	109596	140781	214682	338367	360013
GO_0016477	cell migration	12331	242687	11477	13618	24136	13131	14083	16400	16917	18208	18472	19164	19302	19305	19649	19699	22160	22326	27140	77579	107751	94176	18591	57778	27279	11876	11924	12162	12399	12561	12661	13641	13643	13800	13838	13844	13845	14009	14472	14587	16728	18053	18508	19876	20356	20423	20562	20563
GO_0016481	negative regulation of transcription	12029	12053	13047	13486	14536	15184	15205	15258	15901	15903	17127	17978	18091	18193	18506	19015	19016	19645	20466	20901	21385	21849	21885	22715	22761	22762	23942	27049	53975	54343	56233	56353	56461	58521	58805	59004	60406	66505	66556	68196	71041	73503	74019	74164	74318	74533	79221	79362
GO_0016505	apoptotic protease activator activity	12042	21933	26885	11783	55960	66824
GO_0016514	SWI/SNF complex	20586	20588	67155	83766	93760
GO_0016525	negative regulation of angiogenesis	12922	18815	21825	21846	27494	107831
GO_0016538	cyclin-dependent protein kinase regulator activity	12427	12428	12442	12443	12444	12445	12447	12448	12449	12450	12452	12453	12454	12455	72949	240665	268697
GO_0016563	transcriptional activator activity	17764	11863	11911	12326	13555	13557	14247	14463	14464	14465	15405	15417	15978	18012	18044	18609	18983	19013	19016	19664	19697	20585	20683	20687	20848	21405	21406	21410	21422	21685	23942	26423	30942	54601	56218	56381	56406	56484	63856	74132	74427	77889	96979	106389	140489	170767	211151	223701
GO_0016568	chromatin modification	12180	14896	16596	19646	20587	20923	21761	22130	22385	23942	56456	71952	93762	114642	116848	245688	30951	50721	64383	64384	68346	75387	93759	209011	14056	20230	59035	225888	232811	170787	12151	12416	12417	12418	15181	15182	15183	15184	15185	17692	19763	20220	20937	24086	52609	54388	56233	57376
GO_0016569	covalent chromatin modification	14056	20230	59035	225888	232811	93759	170787
GO_0016570	histone modification	14056	20230	59035	225888	232811	93759	170787
GO_0016571	histone methylation	14056	20230	59035	225888	232811
GO_0016582	non-covalent chromatin modification	12180	14896	16596	19646	20587	20923	21761	22130	22385	23942	56456	71952	93762	114642	116848	245688	30951	50721	64383	64384	68346	75387	93759	209011
GO_0016585	chromatin remodeling complex	50721	64383	64384	68346	75387	93759	209011	17955	20586	20588	67155	83766	93760	21761	23942	56456	66403	216848
GO_0016614	oxidoreductase activity, acting on CH-OH group of d	15483	15484	15492	15493	15494	15495	15496	15497	101502	15107	74147	71911	268756	23917	23918	20322	15112	22235	11522	11529	26876	11532	12972	14104	26949	66609	67103	69117	170728	225791	270097	11677	11997	14187	58810	110198	12408	12409	109857	14979	15485	15486	15487	15488	83702	14380	14381	100198
GO_0016616	oxidoreductase activity, acting on the CH-OH group	15483	15484	15492	15493	15494	15495	15496	15497	101502	15107	74147	71911	23917	23918	20322	22235	11522	11529	26876	11532	12972	14104	26949	66609	67103	69117	170728	225791	270097	11677	11997	14187	58810	110198	12408	12409	109857	14979	15485	15486	15487	15488	83702	14380	14381	100198	14555	333433
GO_0016620	oxidoreductase activity, acting on the aldehyde or	237320	11668	11670	19378	56752	56847	72535	11669	11671	26358	212647	214579	56454	14447	68732	104776	20917
GO_0016627	oxidoreductase activity, acting on the CH-CH group	66052	78925	94224	11363	11364	11370	11409	66885	66948	71985	73473	229211	270076	338350	11430	80911	93732	109778	233016	12892	56749	19044	67680	56357	67460	99586	111175	208665	13360	66945
GO_0016628	oxidoreductase activity, acting on the CH-CH group	109778	233016	67460	99586	111175	13360
GO_0016634	oxidoreductase activity, acting on the CH-CH group	11430	80911	93732	12892	56749	19044
GO_0016638	oxidoreductase activity, acting on the CH-NH2 group	100470	13142	14661	104174	16948	16949	67573	94352	103711	11754	17161	76507	109731
GO_0016641	oxidoreductase activity, acting on the CH-NH2 group	100470	13142	16948	16949	67573	94352	103711	11754	17161	76507	109731
GO_0016645	oxidoreductase activity, acting on the CH-NH group	212647	13361	110391	26926	66841	17768	108156	17769	19125	56189	69051	19193	212503	228608
GO_0016646	oxidoreductase activity, acting on the CH-NH group	212647	13361	110391	17768	108156	17769	69051
GO_0016651	oxidoreductase activity, acting on NADH or NADPH	66355	105446	17992	17995	66218	66414	66416	66916	67130	67264	68202	68342	68349	68375	72900	227197	407785	18104	18105	18115	18984	233016	12972	26949	66609	170728	266690	17991	17993	68194	68197	70316	75406	17969	17970	50490	26462	50493	73919
GO_0016655	oxidoreductase activity, acting on NADH or NADPH, q	12972	26949	66609	170728	17991	17992	17993	17995	66218	66414	66416	66916	67264	68194	68197	68202	68349	68375	70316	72900	75406	227197
GO_0016667	oxidoreductase activity, acting on sulfur group of	27361	76467	320183	66881	13382	14782	18230	50493	232223	110265	104009	93692
GO_0016668	oxidoreductase activity, acting on sulfur group of	13382	14782	18230	50493	232223
GO_0016671	oxidoreductase activity, acting on sulfur group of	27361	76467	320183	110265	93692
GO_0016675	oxidoreductase activity, acting on heme group of do	12857	12858	12859	12861	12862	12864	12865	12866	12867	12868	12869	20463	20930	66142	84682	110323
GO_0016676	oxidoreductase activity, acting on heme group of do	12857	12858	12859	12861	12862	12864	12865	12866	12867	12868	12869	20463	20930	66142	84682	110323
GO_0016679	oxidoreductase activity, acting on diphenols and re	22272	66152	66576	66594	66694	67530
GO_0016681	oxidoreductase activity, acting on diphenols and re	22272	66152	66576	66594	66694	67530
GO_0016684	oxidoreductase activity, acting on peroxide as acce	12359	22018	11757	11758	11789	13030	13861	14775	14776	14778	14779	14780	16578	17523	18477	19224	19225	19374	21672	21916	22138	27403	30956	53381	67305	69590	69665	71699	74843	75512	76113	229791	243312	282663	320769	76263
GO_0016721	oxidoreductase activity, acting on superoxide radic	20656	12460	20655	20657	79456	226154
GO_0016722	oxidoreductase activity, oxidizing metal ions	12870	67634
GO_0016724	oxidoreductase activity, oxidizing metal ions, oxyg	12870	67634
GO_0016789	carboxylic ester hydrolase activity	18472	18475	18476	27226	11423	329384	18979	269823	330260	13884	13885	13897	104158	12038	18795	18796	18797	18798	18799	18802	18803	72469	74055	224860	16891	16956	18783	14756	18777	192654	14824	16779	18256	18778	18780	18781	18782	18784	22403	26565	26970	26971	66350	69836	93836	114875	234779	269615
GO_0016829	lyase activity	266645	19286	11792	257635	11428	11429	11702	11512	11513	11514	11515	104110	104111	210044	216530	224129	271639	11564	109900	13195	12319	12346	12348	12349	12350	12351	12352	12353	12354	19270	19283	23831	56078	71934	72605	76459	80733	230099	12411	107869	192156	11992	93747	97212	14151	11674	11676	230163
GO_0016830	carbon-carbon lyase activity	266645	11702	13195	192156	11674	11676	230163	14415	14417	15356	56690	18263	22247	320951	18534	74551	67054	246277	22275	20397	56316	74091
GO_0016860	intramolecular oxidoreductase activity	13595	14827	18453	71853	72599	13177	13190	26384	67980	14751	319554	320581	110119	15446	19215	54486	64292	19895	15492	15493	15494	21391	14412	21991	19223	59091	68177
GO_0016903	oxidoreductase activity, acting on the aldehyde or	237320	12039	12040	11668	11670	19378	56752	56847	72535	11669	11671	26358	212647	214579	11761	71724	71872	56454	14447	68732	104776	18293	18597	18598	68263	20917
GO_0017015	regulation of transforming growth factor beta recep	20901	23863	56213	65960	22057	66042	69121	73230	74499	83554	13805	17127
GO_0017017	MAP kinase phosphatase activity	13537	18218	19252	63953	67603	74754	235584	319520
GO_0017145	stem cell division	12151	15412	18128	22416	235320	71950
GO_0017169	CDP-alcohol phosphatidyltransferase activity	52858	27388	18701
GO_0018024	histone-lysine N-methyltransferase activity	225888	232811	20937	64707	84505
GO_0019226	transmission of nerve impulse	20614	98660	140919	140483	14672	14682	14125	14131	21823	21990	216343	11435	11438	11440	11441	11443	11444	11447	11448	11449	11603	12387	12647	12669	12671	12672	14394	14395	14396	14397	14399	14400	14401	14402	14403	14404	14405	14406	14407	14408	14409	14415	14417	14654	14657	14658	14799	14800
GO_0019395	fatty acid oxidation	16922	11430	11450	13177	74147	80911	93732	97212	231086	69183	26416	68465	72674	105787
GO_0019717	synaptosome	11419	12217	12404	13446	14804	16400	16402	16412	18000	18951	20614	20615	20619	20977	22249	22317	22318	22319	59025	67474	69993	72003	94090	94221	170935	235072
GO_0019720	Mo-molybdopterin cofactor metabolism	17434	56738	268566
GO_0019724	B cell mediated immunity	94176	21926	21939	21947	22030	22034	18733
GO_0019751	polyol metabolism	14626	14933	56209	66569	68616	71584	14555	14571	56857	333433	18534
GO_0019838	growth factor binding	16177	16178	16180	17082	107527	16174	60367	16155	16157	14219	16001	16004	16005	16006	16007	16008	16009	16010	16011	16012	18133	22402	22403	29817	50766	56213	71690	78558	20340	58249	231887	11477	16997	16998	108075	268977
GO_0019882	antigen presentation	12010	14964	14972	14980	15007	15019	15040	15216	14129	14960	14961	14968	14969	14998	14999	15000	15002	14127	14131	14130	15001	16149	22034	15006	11774	11776	12479	19698
GO_0019883	antigen presentation, endogenous antigen	15006	12010	14964	14972	14980	15007	15019	15040	15216
GO_0019884	antigen presentation, exogenous antigen	14127	14129	14131	14130	14960	14961	14968	14969	14998	14999	15000	15001	16149	22034	11774	11776	12479	15002
GO_0019911	structural constituent of myelin sheath	17196	17433
GO_0019955	cytokine binding	15976	16154	16157	16161	16162	16164	16165	16169	16172	16177	16178	16182	16184	16185	16186	16188	16190	16192	16194	16197	16199	50905	60504	107527	242700	16180	17082	16174	60367	12765	16155	12766	12767	12770	12777	12778	13051	23832	21934	21937	22163	27279	57916	72049	79201	79202	245527	320100
GO_0030010	establishment of cell polarity	94176	15223	71461	224912
GO_0030016	myofibril	21924	21925	21952	21953	21954	21955	21956	21957	22003	22004	59069	17868	17879	17880	17883	17884	17885	17888	17929	17930	53311	140781	380698	11472	11474	22138	56642	64009	12955	13346	14201	15507	16669	16691	20740	21393	26549	53318	56376	57339	59091	68828	118449	170947	233335	14359	22330	18175
GO_0030048	actin filament-based movement	17918	245049	22376	71960	215280	242687
GO_0030057	desmosome	13505	13507	13510	13511	16480	18772	56460	71529	225256
GO_0030073	insulin secretion	56205	16181	26875	56508	116838
GO_0030097	hemopoiesis	16157	20687	12400	14255	14256	15201	19374	20375	12768	15900	16452	21832	56792	117149	14025	18089	18211	18708	19264	19373	19664	56708	319146	19056	58240	320404	13423	14057	15203	21349	170812	140806	105446	12370	210710	272382	14628	21943	246746	12398	16331	16923	19014	12981	18733	19698	22034	12479
GO_0030098	lymphocyte differentiation	16157	20687	14025	18089	18211	18708	19264	19373	19664	56708	319146	19056	58240	320404	12479	14998	16149	94176	12487	14102	20737	108723	16168	23882	12525	15354	12015	16331	15001	14960	16196	13653	22324	12400	14255	14256	15201	19374	20375
GO_0030099	myeloid cell differentiation	13423	14057	15203	20687	21349	170812	140806	105446	12370	20375	210710	272382	14628	21943	246746	12398	16331	12981	18733	19698	22034	15354	20298	16846	98366	107829	17342	21926	209446	16189	70809	93694	12400	12768	15900	16452	21832	56792	117149
GO_0030106	MHC class I receptor activity	12010	14964	14972	14980	15007	15019	15040	15216	77777
GO_0030111	regulation of Wnt receptor signaling pathway	12005	13380	20473	24117	50781	56811	67087	12006	14241	67916
GO_0030155	regulation of cell adhesion	13131	20737	56013	66116	68396	69049	93673	93674	104836	223881	19159	81877	16772	16773	16774	16775	16776	19116	19158	20850	20851	72432	227929
GO_0030175	filopodium	12540	12568	13800	14107	22323	224014
GO_0030178	negative regulation of Wnt receptor signaling pathw	12005	13380	20473	24117	50781	56811	67087
GO_0030182	neuron differentiation	11921	15228	110648	12064	216233	12017	12227	12394	12608	13636	13796	13797	13836	14461	16917	17172	18227	21908	26395	27140	100102	108124
GO_0030183	B cell differentiation	108723	15354	12015	16331	14025	18089	18211	18708	19264	19373	19664	20687	56708	319146
GO_0030203	glycosaminoglycan metabolism	17423	117592	75612	114332	23908	58250	269941	72136	56541
GO_0030217	T cell differentiation	23882	12525	15001	16168	108723	16149	12015	14960	14998	16196	320404	14025	19056	19264	20687	58240
GO_0030218	erythrocyte differentiation	16331	98366	13423	14057	15203	20687	21349	170812
GO_0030261	chromosome condensation	140557	50878	14211	19118	19119	68298	70099	108907	215387	21973
GO_0030262	apoptotic nuclear changes	13347	13421	17869	20655	26926	12028
GO_0030278	regulation of ossification	12096	17313	140780	18439	102657	94111	12977	19219
GO_0030282	bone mineralization	12096	17313	140780	18439	102657	94111	14183	19227	19228	19242
GO_0030286	dynein complex	13417	21648	75563	110082	13424	13426	13427	21647	56455	67665	110350	235661	13191	54152	67068	68097	69654	75465	216851
GO_0030316	osteoclast differentiation	17342	21926	21943	209446	16189	16331	70809	93694	14628	246746
GO_0030326	embryonic limb morphogenesis	19378	19014	235320	12387	216795	16973	16974	21821	13380	13395	13396	13798	14119	14634	15433	19206	20423	20481	21387	21388	22160	22418	22421	23892	232174	320145
GO_0030334	regulation of cell migration	12822	20315	104836	109270	17831	20423	21846	64652	74144	114229	353156	12568	12767	12772	16416	16772	16773	16774	16775	16776	18208	18508	18613	18741	20604	21687	22253	22330	26401	27494	66610	68585
GO_0030336	negative regulation of cell migration	17831	20423	21846	64652	74144	114229	353156
GO_0030424	axon	12891	13176	14299	14409	14432	18479	19293	20589	20618	21367	80297	104027	105727	107723
GO_0030425	dendrite	11419	12891	13199	14299	93842	104027	104110	170571	210044
GO_0030507	spectrin binding	13822	269587
GO_0030509	BMP signaling pathway	65960	22057	56213	66042	69121	73230	74499	83554	12156	12159	12161	12162	12167	17125	17129	18121	26940	243833
GO_0030512	negative regulation of transforming growth factor b	22057	56213	65960	66042	69121	73230	74499	83554	20901	23863
GO_0030522	intracellular receptor-mediated signaling pathway	24074	232174	16601
GO_0030705	cytoskeleton-dependent intracellular transport	13417	13424	13426	13427	14465	15229	16709	18198	21647	22142	22143	22144	22145	22146	22147	22152	22153	22248	53857	56427	56444	56455	67068	67951	75050	76895	101095	103733	103768	110082	110350	216851	227613	235661	13518	18472	83431	17918	245049	15114	15194
GO_0030855	epithelial cell differentiation	12156	18018	18128	19058	19664	20682	19116	20850	20851	22436	16476	71461	224912	11925	16456	19227	22431
GO_0030856	regulation of epithelial cell differentiation	19116	20850	20851	22436
GO_0030888	regulation of B cell proliferation	12367	14130	16331	57916	114774	208154	12575	16019	16196	24099	72049	108723
GO_0030889	negative regulation of B cell proliferation	12367	14130	16331	57916	114774	208154
GO_0030890	positive regulation of B cell proliferation	12575	16019	16196	24099	72049	108723
GO_0030900	forebrain development	12159	15242	17701	18222	18223	18423	18424	20675	54713	65960
GO_0035050	embryonic heart tube development	20679	12156	14609	14613	15242	17684	19014
GO_0035113	embryonic appendage morphogenesis	13380	13395	13396	13798	14119	14634	15433	19206	19378	20423	20481	21387	21388	22160	22418	22421	23892	232174	235320	320145	19014	12387	216795	16973	16974	21821
GO_0035116	embryonic hindlimb morphogenesis	19014	235320
GO_0040007	growth	12700	12702	12703	14219	14432	14456	15978	16006	16007	16008	16009	16010	16011	16012	17984	18003	18133	18413	18780	20416	21761	22088	22402	22403	27281	29817	50766	54607	55960	56213	56397	56468	66647	67296	71690	72075	72121	78558	192157	216233	214384	76044	84505	13590	13730	13732	14199	21803
GO_0040008	regulation of growth	12700	12702	12703	14219	14432	14456	15978	16006	16007	16008	16009	16010	16011	16012	17984	18003	18133	18413	18780	20416	21761	22088	22402	22403	27281	29817	50766	54607	55960	56213	56397	56468	66647	67296	71690	72075	72121	78558	192157	216233	214384	22401	56191	170770	11545	22427	11990	14431
GO_0040014	regulation of body size	19141	19206	12977	14732	22095	11990	14431	18166	20437	216233
GO_0040029	regulation of gene expression, epigenetic	12805	13018	13433	13434	13435	13436	15201	16531	17082	17190	17191	17192	17193	20877	30925	68043	69536	70604	74288	75422	76594	78796	269378	30951	50721	64383	64384	68346	75387	93759	209011	13626	16535	54427	26914	67552	12189	213742	192119
GO_0042054	histone methyltransferase activity	20937	64707	84505	225888	232811	14056	18193
GO_0042089	cytokine biosynthesis	26397	66889	16180	114774	23882	14127	14131	17874	20737	24088	56644	69165	102657	12479	72049	16193	15978	16176	18033	16362	19696	19697	22034	12480	18761	108723	170823	12608	16331
GO_0042098	T cell proliferation	16168	12487	12501	18761	20737	24099	58205	72049	108723	16184	102657	114774	208154	12367	94176	12445	12767	19264	20315	114570
GO_0042100	B cell proliferation	12367	14130	16331	57916	114774	208154	12575	16019	16196	24099	72049	108723	18753	19264	230126
GO_0042102	positive regulation of T cell proliferation	12487	12501	16168	18761	20737	24099	58205	72049	108723
GO_0042107	cytokine metabolism	26397	66889	16180	114774	23882	14127	14131	17874	20737	24088	56644	69165	102657	12479	72049	16193	15978	16176	18033	16362	19696	19697	22034	12480	18761	108723	170823	12608	16331
GO_0042110	T cell activation	94176	16168	14025	19056	19264	20687	58240	320404	12445	12767	20315	114570	12487	12501	18761	20737	24099	58205	72049	108723	16184	102657	114774	208154	23882	12525	15001	16149	12015	14960	14998	16196	12367	21577	22324	22376	77799	208650	209488
GO_0042113	B cell activation	14025	18089	18211	18708	19264	19373	19664	20687	56708	319146	12367	14130	16331	57916	114774	208154	12575	16019	16196	24099	72049	108723	18753	230126	20947	15354	12015	16189	21803	69583	15978	21939	57765	380793	12145	12482	12902	18518	18707	50540	50723	50778
GO_0042127	regulation of cell proliferation	12064	12576	12785	12822	13557	13610	14165	14178	14180	14183	16202	16992	17116	18214	19290	20423	21667	21926	22033	26371	28106	54635	66049	66283	67125	68337	68612	69562	69583	170799	214384	12226	12575	14302	16452	17831	17974	19054	19130	20555	20556	20557	21784	21803	21809	22088	27967	52679
GO_0042129	regulation of T cell proliferation	12487	12501	16168	18761	20737	24099	58205	72049	108723	16184	102657	114774	208154	12367
GO_0042130	negative regulation of T cell proliferation	12367	16184	20737	58205	102657	114774	208154
GO_0042133	neurotransmitter metabolism	21823	21990	216343	13162	18227	12846	17161	72560	170952	268860	12647	14415	14417	63993
GO_0042136	neurotransmitter biosynthesis	21823	21990	216343	13162	12647	14415	14417	63993
GO_0042165	neurotransmitter binding	18166	18167	18168	18169	19065	14767	216749	11438	11440	11444	14394	14395	14396	14397	14399	14400	14401	14402	14403	14404	14405	14406	14407	14408	14409	57249	108015	108043	110304	110834	110835	110886	110902	216643	231252	54393	14427	14428	14429	12669	12671	12672	11548	12209	12425	12426	12768	12770
GO_0042393	histone binding	26992	50927	66403	66929	114642	226432	233726
GO_0042462	eye photoreceptor cell development	18185	18212	14409	18508	19893	77945	170788
GO_0042471	ear morphogenesis	12614	13395	14180	14182	14233	14581	15372	15394	17910	18998	20776	21380	21906	14623
GO_0042472	inner ear morphogenesis	12614	13395	14180	14182	14233	14581	15372	15394	17910	18998	20776	21380	21906
GO_0042491	auditory receptor cell differentiation	13047	14581	171166
GO_0042551	nerve maturation	18417	18823	19015	19317	13654	13866	14360	17196	22239	53897
GO_0042552	myelination	13654	13866	14360	17196	18823	22239	53897
GO_0042591	antigen presentation, exogenous antigen via MHC cla	14127	14130	14960	14961	14968	14969	14998	14999	15000	15001	16149	22034
GO_0042692	muscle cell differentiation	15982	19317	20679	214384
GO_0042734	presynaptic membrane	18189	18190	18191	320405
GO_0042981	regulation of apoptosis	11798	15370	15511	12028	58801	11796	11797	11799	11800	12043	12048	12049	12064	12211	12608	13135	13628	14605	15194	15201	16000	16872	18509	18706	18715	18970	19099	19823	21672	22070	22339	23837	23873	29810	67118	70527	97541	107503	109006	170755	223701	227154	232679	241656	329581	12015	12070	12124
GO_0042990	regulation of transcription factor-nucleus import	13607	13608	21335
GO_0043005	neuron projection	12891	13176	14299	14409	14432	18479	19293	20589	20618	21367	80297	104027	105727	107723	13199	93842	104110	170571	210044	11419	22241
GO_0043009	embryonic development (sensu Vertebrata)	11477	11835	13132	14463	16336	17173	18803	19014	21420	21809	21812	22209	26572	27494	54427	56305	56406	12159	12954	12955	12966	14232	14616	17116	18504	18508	19378	20423	20473	26401	65960	12006	18530	22416	56184	76365	140484	13388	17285	17286	76044	84505
GO_0043010	eye development (sensu Vertebrata)	12159	12954	12955	12966	14232	14616	17116	18504	18508	19014	19378	20423	20473	26401	65960	233187
GO_0043062	extracellular structure organization and biogenesis	18189	18190	18191	54725	211323	11698	12587	12822	12823	13406	13710	14083	14595	17180	21808	53867	94216	99011	11595	12306	12814	12824	81877	17833	13844	19417	20203	12387
GO_0043065	positive regulation of apoptosis	12028	58801	12015	12070	12124	12362	12363	12364	12365	12366	12367	12368	12369	12370	12371	12608	12633	12684	13347	14311	15370	17831	18053	18815	19211	22061	26943	30954	51800	54673	54711	56484	56532	57748	60599	64058	66642	66824	66854	66940	71361	80707	98267	107607	170770	171388	368204	12487
GO_0043066	negative regulation of apoptosis	11798	15370	15511	11796	11797	11799	11800	12043	12048	12049	12064	12211	12608	13135	13628	14605	15194	15201	16000	16872	18509	18706	18715	18970	19099	19823	21672	22070	22339	23837	23873	29810	67118	70527	97541	107503	109006	170755	223701	227154	232679	241656	329581	17869	20583	24099	11418	11651
GO_0043067	regulation of programmed cell death	11798	15370	15511	12028	58801	11796	11797	11799	11800	12043	12048	12049	12064	12211	12608	13135	13628	14605	15194	15201	16000	16872	18509	18706	18715	18970	19099	19823	21672	22070	22339	23837	23873	29810	67118	70527	97541	107503	109006	170755	223701	227154	232679	241656	329581	12015	12070	12124
GO_0043068	positive regulation of programmed cell death	12028	58801	12015	12070	12124	12362	12363	12364	12365	12366	12367	12368	12369	12370	12371	12608	12633	12684	13347	14311	15370	17831	18053	18815	19211	22061	26943	30954	51800	54673	54711	56484	56532	57748	60599	64058	66642	66824	66854	66940	71361	80707	98267	107607	170770	171388	368204	12487
GO_0043069	negative regulation of programmed cell death	11798	15370	15511	11796	11797	11799	11800	12043	12048	12049	12064	12211	12608	13135	13628	14605	15194	15201	16000	16872	18509	18706	18715	18970	19099	19823	21672	22070	22339	23837	23873	29810	67118	70527	97541	107503	109006	170755	223701	227154	232679	241656	329581	17869	11418	11651	12053	12227
GO_0045012	MHC class II receptor activity	14960	14961	14968	14969	14998	14999	15000	15002
GO_0045058	T cell selection	12479	14998	16149	94176	320404	12487	14102	20737	108723	16168
GO_0045059	positive thymic T cell selection	12479	14998	16149	94176	320404
GO_0045060	negative thymic T cell selection	12487	14102	16149	20737	94176
GO_0045061	thymic T cell selection	12479	14998	16149	94176	320404	12487	14102	20737	108723
GO_0045190	isotype switching	16189	21803	69583	15978	21939	57765	20947
GO_0045202	synapse	18189	18190	18191	320405	11435	11438	11441	11443	11447	11448	11449	14394	14395	14396	14397	14399	14400	14401	14402	14403	14405	14406	14407	14408	14409	14654	14657	14658	14810	14811	14812	15561	20648	23859	57249	64085	65945	232370	11419	11423	11735	12217	12361	12558	13346	13385	13405	13527
GO_0045211	postsynaptic membrane	11435	11438	11441	11443	11447	11448	11449	14394	14395	14396	14397	14399	14400	14401	14402	14403	14405	14406	14407	14408	14409	14654	14657	14658	14810	14811	14812	15561	20648	23859	57249	64085	65945	232370	320405
GO_0045275	respiratory chain complex III	22272	66576	66694	16782	18132
GO_0045277	respiratory chain complex IV	12857	12858	12859	12861	12862	12864	12865	12867	12868	12869	84682	110323
GO_0045444	fat cell differentiation	63856	12443	12606	19014	19016
GO_0045453	bone resorption	16331	18439	16196	21943	26562	50490
GO_0045576	mast cell activation	14130	14131	16822	17988	23880
GO_0045580	regulation of T cell differentiation	16149	12015	14960	14998	16196	320404	15001	16168	108723
GO_0045582	positive regulation of T cell differentiation	320404	12015	14960	14998	16149	16196
GO_0045595	regulation of cell differentiation	16331	19116	20850	20851	22436	108723	15354	12015	15001	16168	16149	14960	14998	16196	14165	18121	20423	14173	14184	18088	18506	63856	20298	16846	98366	107829	214384	69564	171170	11921	15228	110648	12064	216233	22057	102657	17342	21926	21943	209446	16189	70809	93694	18015	12803	320404	12387	22416
GO_0045596	negative regulation of cell differentiation	16331	15354	16149	20298	107829	69564	171170	15228	110648	22057	16189	70809	93694	12803	14165	18121	20423
GO_0045597	positive regulation of cell differentiation	12015	16331	14960	14998	16149	16196	16846	98366	12064	216233	102657	21926	320404	14173	14184	18088	18506
GO_0045619	regulation of lymphocyte differentiation	108723	15354	12015	16331	15001	16168	16149	14960	14998	16196	320404
GO_0045621	positive regulation of lymphocyte differentiation	12015	16331	14960	14998	16149	16196	320404
GO_0045637	regulation of myeloid cell differentiation	16331	15354	20298	16846	98366	107829	17342	21926	21943	209446	16189	70809	93694
GO_0045765	regulation of angiogenesis	12922	18815	21825	21846	27494	107831	80898	15901	18787	21687	23939
GO_0045786	negative regulation of progression through cell cyc	12367	12575	12576	12578	56150	12228	56057	11516	11789	11852	11920	12006	12042	12189	12579	12581	13018	13176	13445	16798	17965	18016	19211	19645	19650	19651	22059	22061	22084	22346	22431	26356	30948	50523	53614	56032	56441	66597	66824	70097	72400	107392	109905	226154
GO_0045814	negative regulation of gene expression, epigenetic	30951	50721	64383	64384	68346	75387	93759	209011
GO_0045892	negative regulation of transcription, DNA-dependent	12029	12053	13047	13486	14536	15184	15205	15258	15901	15903	17127	17978	18091	18193	18506	19015	19016	19645	20466	20901	21385	21849	21885	22715	22761	22762	23942	27049	53975	54343	56233	56353	56461	58521	58805	59004	60406	66505	66556	68196	71041	73503	74019	74164	74318	74533	79221	79362
GO_0045893	positive regulation of transcription, DNA-dependent	226641	11911	12393	12400	12785	16476	16658	16842	17126	17127	17128	17132	18044	18128	18205	18504	18983	19013	19014	19016	19411	20181	20681	20682	21685	22061	23942	24068	26423	26896	26927	50794	54446	54711	56361	59024	66354	69792	74427	103806	108098	140489	211151	214384	215031	230753	233908	234959
GO_0045926	negative regulation of growth	22401	56191	170770	19141	19206	14734
GO_0045927	positive regulation of growth	12977	14732	22095	27494
GO_0045941	positive regulation of transcription	226641	13555	13557	15978	16362	17342	18736	19696	19697	20683	21399	63856	74132	11911	12393	12400	12785	16476	16658	16842	17126	17127	17128	17132	18044	18128	18205	18504	18983	19013	19014	19016	19411	20181	20681	20682	21685	22061	23942	24068	26423	26896	26927	50794	54446	54711	56361	59024
GO_0045944	positive regulation of transcription from RNA polym	226641	11911	12393	12400	12785	16476	16658	16842	17126	17127	17128	17132	18044	18128	18205	18504	18983	19013	19014	19016	19411	20181	20681	20682	21685	22061	23942	24068	26423	26896	26927	50794	54446	54711	56361	59024	66354	69792	74427	103806	108098	140489	211151	214384	215031	230753	233908	234959
GO_0045995	regulation of embryonic development	27494	16772	16773	16774	16775	16776
GO_0046164	alcohol catabolism	12015	11674	11676	12183	13382	13806	13807	13808	14447	14751	15275	15277	16828	16832	16833	18293	18597	18598	18641	18642	18648	18655	18663	18746	18770	21991	56012	56421	68263	68732	103988	106557	226265	230163	21351	58875	66171	100198	110208	19895
GO_0046165	alcohol biosynthesis	71780	11910	11911	12352	14120	14121	14555	14571	14751	18534	18563	21991	74551	257635	29858	54128	75540	11450	26384
GO_0046209	nitric oxide metabolism	15289	18125	18126	18127	51793	56455	69219	19288
GO_0046364	monosaccharide biosynthesis	71780	11910	11911	12352	14120	14121	14555	14571	14751	18534	18563	21991	74551	257635	29858	54128	75540	11450	26384
GO_0046365	monosaccharide catabolism	12015	11674	11676	12183	13382	13806	13807	13808	14447	14751	15275	15277	16828	16832	16833	18293	18597	18598	18641	18642	18648	18655	18663	18746	18770	21991	56012	56421	68263	68732	103988	106557	226265	230163	21351	58875	66171	100198	110208	19895
GO_0046530	photoreceptor cell differentiation	20848	18185	19892	14409	18508	19893	77945	170788	18424	12803	18212
GO_0046581	intercellular canaliculus	12780	13482	18669	18670	18671	21872	27413
GO_0046649	lymphocyte activation	94176	16157	20687	16168	12400	14255	14256	15201	19374	20375	15101	77777	14025	18089	18211	18708	19264	19373	19664	56708	319146	19056	58240	320404	12367	14130	16331	57916	114774	208154	12575	16019	16196	24099	72049	108723	12445	12767	20315	114570	18753	230126	12487	12501	18761	20737	58205	22324
GO_0046651	lymphocyte proliferation	16168	12367	14130	16331	57916	114774	208154	12575	16019	16196	24099	72049	108723	12445	12767	19264	20315	94176	114570	18753	230126	12487	12501	18761	20737	58205	16184	102657	15452	23917	23918
GO_0046849	bone remodeling	11625	11698	11704	12096	12400	13406	13517	13801	14172	14219	15891	17300	18675	19242	20750	21833	21934	21943	22034	22156	54723	65960	74499	242050	16147	170574	319757	12977	19219	14183	19227	19228	17313	140780	18439	102657	94111	16196	26562	50490	22057	16331
GO_0046850	regulation of bone remodeling	12977	19219	12096	17313	140780	18439	102657	94111	16331
GO_0048002	antigen presentation, peptide antigen	15006	14960	14961	14968	14969	14998
GO_0048005	antigen presentation, exogenous peptide antigen	14960	14961	14968	14969	14998
GO_0048009	insulin-like growth factor receptor signaling pathw	14783	16000	16001	57330
GO_0048029	monosaccharide binding	56017	12215	17194	17195	17533	69165	170776	170779	170786	69064
GO_0048048	embryonic eye morphogenesis	12159	12954	12955	12966	14232	14616	17116	18504	18508	19014	19378	20423	20473	26401	65960
GO_0048489	synaptic vesicle transport	20615	20909	22318	94090	20614	20910	22249	30948	218038	12387	20617	104015	108030
GO_0050670	regulation of lymphocyte proliferation	12367	14130	16331	57916	114774	208154	12575	16019	16196	24099	72049	108723	12487	12501	16168	18761	20737	58205	16184	102657
GO_0050671	positive regulation of lymphocyte proliferation	12575	16019	16196	24099	72049	108723	12487	12501	16168	18761	20737	58205
GO_0050672	negative regulation of lymphocyte proliferation	12367	14130	16331	57916	114774	208154	16184	20737	58205	102657
GO_0050767	regulation of neurogenesis	13844	19417	20203	17751	13636	21844	70083
GO_0050770	regulation of axonogenesis	21844	70083	13636	13844
GO_0050808	synapse organization and biogenesis	18189	18190	18191	54725	211323	13844	19417	20203	12387
GO_0050863	regulation of T cell activation	320404	20737	18761	21577	108723
GO_0050870	positive regulation of T cell activation	320404	18761	21577	108723
GO_0050931	pigment cell differentiation	13616	13618	171531	192232	192236
GO_0050953	sensory perception of light	11304	11994	12057	12788	13603	14409	14539	14685	14686	14913	14919	17339	18582	18587	18588	19023	19133	19661	19674	19682	19739	19771	19881	19888	19889	19892	19893	20028	20132	20215	20476	22157	22248	22293	30044	30952	54652	57811	66011	67466	70355	72205	76376	77945	77974	78600	79235	81004
GO_0050954	sensory perception of mechanical stimulus	11941	11994	12005	12581	13409	14623	17342	17754	17910	17920	17921	18419	20499	20776	21683	21684	21834	22141	22295	22388	23985	30055	54422	54722	66218	72205	73750	80297	81004	110695	110935	140476	171166	260301	171209	11418	18763	18764	107751
[truncated: 51 more columns]
