# Supplementary material for: Alteration of gene expression by alcohol exposure at early neurulation
Source: BMC Genomics. 2011 Feb 21;12:124. doi: 10.1186/1471-2164-12-124 (PMC3056799; doi:10.1186/1471-2164-12-124)
Supplement: Additional file 3 — GO categories related to Stem Cells. Gene sets used in GSEA analysis based on GO categories related to Stem Cells. Title of each set followed by Entrez Gene Ids of the genes in the set. [file 1471-2164-12-124-S3.XLS]

## Sheet: pathwaylocus
Cell Cycle Regulators	11789	12005	12428	12443	12444	12447		12540	12566	12567	12571	12575	12578	12579	328572		14165	14173	14174	14175	14176	14177	14178	14179	14180	79221	16450	17869	18129	56513	58220	93737	18590	18591		19211	19645	11852
Chromosome and Chromatin Modulators	14534	15181	15182	79221	67773	217127	244349			19164	19165	19645	20675
Genes Regulating Symmetric and Asymmetric Cell Division	13363	16147	18128	18129	18131	18132	18222	56513	58220	93737	57746	18759	19130	19164	19165	20423	20613	20583	30927
Regulation of Transcription	11785	11787	11864	17172	17173	192195	11921		12286	216285	269610		13392	13395	13396		13654	328572	207165			14472	208727	56233	15205		15209	15213	15214	56198	16869	16873	16874	16658	17260	214162	17937	56406	17984	18012	18013	11923	18014	11924	11925	18071	18072	18088	18129
Self-Renewal Markers		67773	217127	244349		11924	20664	20674
Cytokines and Growth Factors	12153	12154	12155	12156		12159	12160	12161	12162	12163	12164	20315		14165	14166	14167	14168	14169	80903	14171	14172		14173	80857	56636	67112	64654	14174	14175	14176	14177	14178	14179	14180	14560	14561	12165	14562	16000	16449	16450		16878	18590	18591	20750
Genes Regulating Cell-Cell Communication	13363	13388	14609		14611	14612	14613	14615	14616	14618	14619	14620	14621	14622	14623			118446	16147	16449	16450
Cell Adhesion Molecules	11595	11789		12504	12505	12550	12551	12552		12554	12555	12558	12560	12561	12562	12563	241201	12564	12565	12839			20315	16398		17967	19353	11852
Metabolic Markers	26357	11668	11669	14182	14183	14184	14186	58249
Other Markers	11576	16790	68010	140780	73230	12166	12167	12168	12767	13346	13436	14254	15221	14345	15412	16542	16880	83557	71950	18008	18256	18999	19126	19354	170758	11848	11853	20525	21838	22286
Embryonic Cell Lineage Markers		17173	15376	18609	16392		17701	17927
Hematopoietic Cell Lineage Markers	12478	12500	12501	12502	12503	12504	12525	12526	17380	12482	19264
Mesenchymal Cell Lineage Markers	11595						12813	12842	12824	12839	19016
Neural Cell Lineage Markers	12505	17967	18391	20203
Other Differentiation Markers	14255	16590		17258	17877
Notch Pathway	11491				13016	13017	13388	13389	14357	74198	13542	328572	14534	15181	15182	15205	15208	16449	16450	16848	103806		17305	20602	59287	18128	18129	18131	18132	18222	18223		19164	19165		19208	19664	19668
Wnt Pathway	56417	11789	12005	12234	12443		12995	13016		13684	14296	14362		79221	15378	26409	66513	17869	18099	19015		17128	21885	24117	22408
Positive Regulation of Cell Proliferation	12669	13019	13645	14173	16187	232944	18186	19242
Negative Regulation of Cell Proliferation	11682	107831	14825	12140	17984	18129	23963	18858
Other Regulators of Cell Proliferation	11423	12154	12569	66971	80280		12671	13866	14176	140559	16449	56839	17242	17751		17937		54635	20200	20203	20317
Cell Cycle Arrest	11785	11787	14457	16322	16323	214162	18129
Negative Regulation of the Cell Cycle	11785	11787	13176	16322	16323	211401
Other Regulators of the Cell Cycle	328572	14173	14176	208727	56233	232944	17242	17984	93742	58220	54635	19242	20200
Regulation of Cell Motility and Cell Migration		12527	192176	140559		16885	211401	18205	18208	18472	20349	20563		20848	21825
Regulation of Neurol Differentiation	12569	66971	214444	80280	192167	22629
Cell Fate Determition	13388	13389	16449	18129	218030	20423
Other Regulators of Cell Differentiation	17172	17173	12154	15571	208727	56233	16322	16323	16612	17153	56758	17242	56406	18012	18013	11923	18014	11924	11925	18071	18072	18121		211323	18504	18507	18508	94214
Growth Factors	11876	12064	12153	12154	12155	12156		12159	12160	12161	12162	12163	12164	29873	14825	13645	14166	14168	14169	14171		14173	14176	14561	14573		16187	16322	16323	16449	17242		211323	18188	18205	54635	19197	19242	20200
Cytokines	12153	12154	12155	12156		12159	12160	12161	12162	12164	13019	14825	14561		16187	16322	16323	17242	19242
Regulation of Syptic Plasticity	11816	56320	14810	20203	22629
Syptic Transmission	11418	319924	11816		12286	12404	12669		12671	11438	12891		13446		13489	14654	14805	14810	228366	80906	140493	16536	16795	17196	17441	17528	18164	93881	93882	93884	93885	93887	93873	93874	93875	93876	93877	93880	18858
Syptic Vesicle	319924	13446	17751	192167	60409
Syptogenesis	11423	227325	192167	216856		93881	93882	93884	93885	93887	93873	93874	93875	93876	93877		18996	94214
Anti-apoptosis			14573	18129	18205	20354	20617
Induction of Apoptosis		11816	13176	16322	16323	17153	18129	20203
Other Genes Related to Apoptosis and Cell Death	11540	11783	11803	12286	328572	56462	50884	18053	18208	18505	68585	20358	22253		22629
Calcium-Dependent Cell-Cell Adhesion	192167	93881	93882	93884	93885	93887	93873	93874	93875	93876	93877	93880
Homophilic Cell Adhesion	12614	17528		73173	93881	93882	93883	93884	93885	93886	93887	93873	93874	93875	93876	93877	93880	19876
Other Genes Related to Cell Adhesion	11423	319924	11803		107831	12527	53870	13388	13508	13641	235180		16728	268890	110789	211401		18081	29862	216856		18186	18187	18191	19353	223881	20354	20356	20562	20563	20564	234847		21825
Notch Sigling Pathway	13388	13389	16449	18129
WNT Receptor/ Frizzled Sigling Pathway	13544	14371	232944	22408	22423
G-protein Coupled Receptor Protein Sigling Pathway		11540	107831	12614	12669		12671	14825		13489		14371	14681	93690	216749
Other Genes Related to Sigling	14176	56406	18129		20418
Other Genes Involved in Neurogenesis	14580	14854	20655
Notch Binding		13389	54485	14357	16449	16450
Notch Receptor Processing	11487		59287		19164	19165
Apoptosis Genes	12575	12633	16184	18033
Cell Cycle Regulators				16184
Cell Proliferation			13866	14283	16184
Genes Regulating Cell Differentiation	14357	55927	19016
Neurogenesis	15205	15213	15214
Regulation of Transcription	14357	14281	14283	15205	55927	15213	15214	18033	18034	18227	19016	20852
Other Target Genes with Unspecified Functions	12505	12675	15208	15978	56069	16447					16939	26400		18607	19208
Apoptosis Genes	12005	328572	15181	18129	19164	19165
Cell Cycle Regulators	12005	12447	69957	328572	14205	16450	18129	18519
Cell Proliferation	69957	14205	14365	16449	16450	16973	18129	18519		20460
Genes Regulating Cell Differentiation	13388	13389	54485	16449	16450	18128	18129	18131	18132	18507	20423
Neurogenesis	13388	13389	328572	14371	56198	16449	18011	18129	18223	18507	19719
Regulation of Transcription	14797	12402			328572	14632	14633	14634	15181	56198	15412	15460		20602	18128	18129	18131	18132	18507	18519	140484	19664	12394	66354	56381	24069	21676	21885	11491	14469	16848	16909	103806			102626	382056	17305	17393		18222		20400	20926
Sonic Hedgehog (Shh) Pathway	14632	14633	14634			20423	319757	24069
Wnt Receptor Sigling Pathway	14797	12005		14362	93897	57265	14365	14366	14368	14369	14370	14371		16973	21885	22402	22411
TNF Ligand Family	16992	21926		14103				22035
TNF Receptor Family	17000												18383	27279		29820	94185	85030
Bcl-2 Family	12015	12017	29810	67384	12018	12028	12043			12050	12049		75736	94044		12122		224630	12175		12177
Caspase Family	12362	12366	12367	12363		12368	12369	12370	12371		12362
IAP Family				11798		12211	329581
TRAF Family	22029	22030	22031	22032	22033
CARD Family	11783	12042	11797	11796	107607	239319			105844	108723		170720		12362	12366	12363		12371	12905		66824
Death Domain Family	12905	69635	13143	14082	19766		21933	18383	21937	94185	85030	14102	71609
CIDE Domain Family	12683	12684	13347	13368
p53 and D Damage Response	11350	11651	11783	12015	12028	12043	12048	12122	12367	12368	12369	12371	13197
Anti-apoptosis	11651	12017	29810	67384	12043		12048	12049	12050	67118		11797	11796	11798	11799	12211	329581		224630	12175	12176	109880	12366	12633	14573	16001	17210	21926	14102		21940		21947
TGF-Beta	21803	21808	21809
BMP	12153	12156		12159	12160	12161	12162	12164	12154	12155
GDF				14562	14563				14566	14560		23886	16000	16009	16193				13590	320202	268977	16997	108075	18119	18591	21667
Activin				16325	16326	13590	320202	18119
Receptors	11477		269275	11480	11481	11482	110542			12168		16421	268977	66513	11614	20846	21804	21812	21813	21814
SMAD			17127
TGF-Beta Activin-responsive	12530			12842	12843	12825	14281		16000	16009	16193		16421	16447	16476	16477	17869	18591		21804	21807	21810	21815	21857
BMP-Responsive		13392					16477		20677	20846
Molecules Regulating Sigling of the TGF-Beta Superfamily	68010	73230		12622		13010		14013	14226	14313	23892	15258	26409	17965	18121	18792	12394	12393	75788	66313	21667
BGLAP (osteocalcin)				21804	21810
Extracellular Matrix Structural Constituents		12842	12843	12825		268977	16997	108075	21810	21857
Other Extracellular Molecules		12153	12154	12155	12156	14313		14560	23886			14566	23892	16000	16009	16193					18591		18787
Transcription Factors and Regulators	13392	14013	14281		15258				16476	16477	17869	11614		12393	17125		17127	17128				55994	66313	20677	20846		21804	21807	21815
Apoptosis	12575	15258	16009			20846	21667	21803
Embryonic Development	12154	12159	14561		17127	75788	21667
Muscle Development		14566	16000	17127
Neurogenesis	13392		23892	16322		18121
Reproduction		110542	12155		14566			16324		320202	11614	21667
Skeletal Development		12153	12156		12159	12160	12161	12162	12164	12168		12842	12843	14560		16000			18121	12393
Bone Mineralization	11625	11698			13801		17330	20750		22156
Cartilage Condensation	12153	12814		20682
Ossification		11698			12311	12374	12552	13406	13517	13801	15891		17330	18675	12393	74499	20692	20750		54723	22156
Osteoclast Differentiation		13345
Other Genes Involved in Skeletal Development		12156		12159	12160	12161	12162	12164	12813	12816	12842	12843	12824	12840	12845	14182	14184	14560	16000	16002	17701	17702	22160
Calcium Ion Binding and Homeostasis	11747			12153	12311	12374	12552	12845	13406	13645		17386	17390	17394	20692	22337
Phosphate Transport	12813	12814	12816	12818	12819	107581	12821	12822	12823	12842	12843	12824	12825	12828	12829	12830	12831	12836	12840
Regulation of the Cell Cycle	13649		14173	14174	16001	16002	18590	21803	21808	21809		22340	22341
Cell Proliferation	12822	12828	12985	13645	13649		14173	14174	14254	16000	16001	16002	18590	17127	20750	21803	21808	21809	21813		22340	22341
Growth Factors and Receptors	12153	12156		12159	12160	12161	12162	12164	12166	12981	12985	13645	13649		14173	14174	14182	14183	14184	14254	14560	16000	16001	16002	18590	20750	21803	21808	21809	21812	21813		22340	22341
Cell Differentiation	20750	54723	22160	13345
Basement Membrane Constituents	12828	12829	12830	12836	20692
Collagens	12813	12814	12816	12818	12819	107581	12822	12823	12842	12843	12824	12825	12828	12829	12830	12831	12836	12840
ECM Protease Inhibitors	11625	12828	12836	12406
ECM Proteases	12153	13038	17384	17386	17390	17394	17395	18675
Structural Constituents of Bone		12842	12843
Structural Constituents of Tooth Emel	11698		13801		22156
Other ECM Molecules	12111	12156	12164	12821	12845	12981	12985	13179	13517	13645		14173	14174	14254	14560	15891	16000	16002	18590	20750		22340
Cell-cell Adhesion	12552	12814	12818	12823	15894	16412	22329
Cell-matrix Adhesion		16398	16400	16409	16410	16412	20750
Other Cell Adhesion Molecules		12491	12816	12819	107581	12822	12828	12831	12836	12845	14268	15891	20778	21926
Transcription Factors and Regulators	17701	17702	18033	12393	17125	17126	17127	17128	17129	17130	17131	55994	20682	21926	22160	13345	22337
CFrizzled-1 Sigling Pathway	12005	12006	330938	13542	13543	13544	93897	14365	14366	14368	14369	14370	14371
Frizzled-2 Sigling Pathway	22408	22413	22414	22415	22416	22417	22418	22419	22420	22421	22422	20890	22423	216795	22412	22409	22410	22411	22408
Negative Regulation of Wnt Receptor Sigling Pathway	319478	13380	56811	50781	234130		14308	18099
Wnt Binding Antagonists	20377	20379	54612
Other Regulators of Wnt Sigling	19052	19053	51792	73699	75826
Regulation of Growth	19052	19053	51792	73699	22402	22403
Regulation of Cell Proliferation	13016	13017	16973
Other Genes Related to Growth and Proliferation	14296	212398
Regulation of Cell Cycle	11789	23805	12443	12444	12445	14175	19052	19053	51792	73699
Transcription Factors	328572	14283	15218	16476	17869	18741
Other Transcription Regulators				16842	18099	19052	19053	51792	73699	72135	68911	20671		21416	21885	21886	21887	21888	22408
Protein Kise Activity	93687		104318	214897	103236		12995	13000	13001	13016			232944	18099	24117
Protein Phosphatase Type 2A Complex	19052	19053	51792	73699
Protein Ubiquitition		103583	30050
Other Genes Related to Wnt Sigling	77578		76441	14362	57265	14367	84035		16974	93960	72293	53627	69581	26941
Genes with nitric-oxide synthase activity	18125		18127
Genes with oxidoreductase activity	18125		18127	18104
Positive regulators of nitric oxide biosynthesis	15516
Negative regulators of nitric oxide biosynthesis		11605	16153
Other genes involved in NO biosynthesis	11651	11847	51793		13649	14528	320415
Genes Induced by NO	12575		16476
Genes Suppressed by NO	12427	17863	78733
Genes Involved in NO Sigling Pathway	52163		14814	18125	19055	19085	18750
Genes involved in superoxide release	11684	99439			53856
Genes with oxidoreductase activity	11684	13057	99439				20655	20656	20657
Genes with peroxidase activity	99439
Genes with superoxide dismutase activity	20656
Other genes involved in superoxide metabolism	12460	17969	17970
Anti-apoptosis genes	17523	17771	75533	21672	19823
Genes with antioxidant activity	11816	17751		20655	20657
Genes with glutathione peroxidase activity	14775	14776	14778	14779	14780	75512
Genes with oxidoreductase activity	12359	13861	14775	14776	14778	14779	14780	75512	76113	17523	110265	21672	11758	20655	20656		22018	26462
Genes with peroxidase activity	114886	13861		76113	17523	21672	54683	11758	22018	22138
Transcription regulators	14235	69367		64383	20656
Other genes involved in oxidative stress	11927	19252	14854		17195	17766	170719	59047	19122	219151	20363	27219
Transmembrane Molecules	12505		15116	15894								16404			213119		16408				16412				16419				17387	17388	17389	23948	17391	17967	18613		20343	20344	20392	234847	22329
Cell-Cell Adhesion	12505		12814	12818	12823	12834	329941		15894	241226	22329
Cell-Matrix Adhesion		12505			16399	16400					241226						16410								16421		20392
Other Adhesion Molecules	12805	12815	12816	12819	107581		71355	373864	12828	94216	12831	53867	12833	12835	12836	12837	12839	13003	14219						16772	16773	16774	16775	16776				226519			21826		21922	21923
Basement Membrane Constituents	12827	12828	94216	12836	329941	16772	16773	16774	16775	16776		16779	16780	226519	20692
Collagens and ECM Structural Constituents	12814	12815	12816	12818	12819	107581	12822	12823	12842	71355	373864	12827	12828	94216	12831	53867	12833	12834	12835	12836	12837	329941	12839	14268		16775
ECM Proteases										17384	17385				17388	17389	23948		17391		234847	21857
ECM Protease Inhibitors	12828	12835	12836			21825	21857	21858	21859
Other ECM Molecules	13003	14219	13601	15116			21810	21826	21827	21828	21922	21923	22370
Mitogenic Pathway			16476	17937
Wnt Pathway	11799			16842		19016	21414		22402	22403
Hedgehog Pathway	12156	12159			15245			22408	22413	78889
TGF-Beta Pathway		12576
PI3 Kise / AKT Pathway	12043		14268			17869
Jak / Src Pathway	12043
NF Gamma B Pathway			11797	11796	21752
p53 Pathway	12028		13197	16009	17246	14102	21933
Stress Pathway	11909			15507		17869
NF Gamma B Pathway	20297	15894	16150	16175	16183						18613	21353		22329
NFAT Pathway	12507	16183
CREB Pathway		13653
Jak-Stat Pathway	232345			16189		16362
Estrogen Pathway	12043	12189	13033	20315	13649	268527	16010	268903	18667	225182
Androgen Pathway	12566	12575	13649
Calcium and Protein Kise C Pathway		14281	16183				18263		18751
Phospholipase C Pathway			14281	15894				19225	22329
Insulin Pathway				15277
LDL Pathway	20296	12981	20339		22329
Retinoic Acid Pathway	12590				15394	15407
G1 Phase and G1/S Transition	99152	12443		12545		12567	12571		12577	72391	26965	71745	26554	99375	75717	13555	27401
S Phase and D Replication		17216	17215					18538	68240	22218
G2 Phase and G2/M Transition	99152	52206	59008		66165	11799		268697		66671	12455	72949	12530	12532	12539	12569	12570	66971	80280	12566	12572	72391	54124	66197	320209	13430	14884	29870	67138	16647	17420			55942
M Phase		12449		69957		12530	12532	17535	19360	19361
Cell Cycle Checkpoint and Cell Cycle Arrest	11920	245000	12189	12190			12452		12530		12544	23834	12566							12581	72391			26965	71745	26554	99375	75717	13197	15574	208628	56150	71890		19355	19356		19645	225182
Regulation of the Cell Cycle		99152	52206	59008		11920	245000	66165	12043	12190		12428	268697	12442		12443				12448	12449		12455	72949	69957			12530	12532	12539	12544	23834	12566	12567	12569	12570	12571	12572	264064			54124	75717	320209	13555	242705	13557	104394	13559
Negative Regulation of the Cell Cycle	11920	12028	12189	12545
Epidermal Growth Factor (EGF) Family	11839	15200	13645		211323	109645	18183
Fibroblast Growth Factor (FGF) Family		14173	14174	14175	14176	14177	14178	14179	14180	14165	14166	14167	14168	14169	80903	14171	14172		80857	56636	64654
Platelet-Derived Growth Factor (PDGF) Family		18590	18591	54635			22340	22341
Tumor Growth Factor (TGF) Family	21802	21803	21808	21809
Neurol Growth Factors		12803	14573			18049		18187		18205
Cytokines	12977				16175	16176	16183	16187	16189	16191	16193	16196		16198	16153	16156	16159	16160	16163		16168	16170	16171	56069		140806		16173		58181			16992	21926
Other Related Growth Factor Genes	14219		72962			15234	16000	16002		18654	19242
[truncated: 28 more columns]
